# Supplementary material for: The cargo adapter protein CLINT1 is phosphorylated by the Numb-associated kinase BIKE and mediates dengue virus infection
Source: J Biol Chem. 2022 Apr 20;298(6):101956. doi: 10.1016/j.jbc.2022.101956 (PMC9133654; doi:10.1016/j.jbc.2022.101956)
Supplement: Supplementary Table S5 [file mmc6.xlsx]

## Sheet: protein-peptides
Protein Group	Protein ID	Protein Accession	Peptide	Unique	-10lgP	Mass	Length	ppm	m/z	z	RT	Area Sample 1	Area Sample 2	Area Sample 3	Area Sample 4	Fraction	Scan	Source File	#Feature	#Feature Sample 1	#Feature Sample 2	#Feature Sample 3	#Feature Sample 4	Start	End	PTM	AScore	Found By
1	3	Q14677|EPN4_HUMAN	K.LGELSDKIGSTIDDTISKF.R	Y	87.51	2038.05	19	2.3	1020.04	2	72.82	23548000	21876000	293260000	775000000	4	F4:61220	20190405_SYPu_Einav_9813_without_ATP_SP005.raw	24	3	3	10	8	201	219			PEAKS DB
1	3	Q14677|EPN4_HUMAN	F.SDKLGELSDKIGSTIDDTISK.F	Y	87.05	2221.13	21	0.9	1111.58	2	56.2	3581000000	2755000000	48357000	380690000	4	F4:47177	20190405_SYPu_Einav_9813_without_ATP_SP005.raw	20	4	5	5	6	198	218			PEAKS DB
1	3	Q14677|EPN4_HUMAN	F.SDKLGELSDKIGSTIDDTISKF.R	Y	87.02	2368.2	22	1.7	1185.11	2	73.76	27247000000	24939000000	1468200000	2379800000	4	F4:62057	20190405_SYPu_Einav_9813_without_ATP_SP005.raw	88	42	37	4	5	198	219			PEAKS DB
1	3	Q14677|EPN4_HUMAN	F.GSASQPAVELVSGSQSALGPPPAASNSSDLF.D	N	84.85	2927.41	31	1.4	1464.72	2	61.4	71249000	42698000	60706000	231220000	4	F4:51679	20190405_SYPu_Einav_9813_without_ATP_SP005.raw	8	2	1	2	3	394	424			PEAKS DB
3	10	tr|H0YD52|H0YD52_HUMAN	F.GSASQPAVELVSGSQSALGPPPAASNSSDLF.D	N	84.85	2927.41	31	1.4	1464.72	2	61.4	71249000	42698000	60706000	231220000	4	F4:51679	20190405_SYPu_Einav_9813_without_ATP_SP005.raw	8	2	1	2	3	86	116			PEAKS DB
1	3	Q14677|EPN4_HUMAN	F.FGSASQPAVELVSGSQSALGPPPAASNSSDLF.D	N	83.32	3074.48	32	0.8	1538.26	2	63.12			220620000	449000000	4	F4:53301	20190405_SYPu_Einav_9813_without_ATP_SP005.raw	4	0	0	2	2	393	424			PEAKS DB
3	10	tr|H0YD52|H0YD52_HUMAN	F.FGSASQPAVELVSGSQSALGPPPAASNSSDLF.D	N	83.32	3074.48	32	0.8	1538.26	2	63.12			220620000	449000000	4	F4:53301	20190405_SYPu_Einav_9813_without_ATP_SP005.raw	4	0	0	2	2	85	116			PEAKS DB
1	3	Q14677|EPN4_HUMAN	F.GSAAASGSFPSQVTATSGNGDFGDW.S	Y	83.07	2373.01	25	1.1	1187.52	2	57.93	4342100	1037900	401790000	558340000	4	F4:48945	20190405_SYPu_Einav_9813_without_ATP_SP005.raw	9	1	1	2	5	351	375			PEAKS DB
1	3	Q14677|EPN4_HUMAN	Y.TGDKASPDQNASTHTPQSSVK.T	N	81.5	2155.01	21	1.7	719.35	3	15.87	5459700000	5676900000	156770000	506180000	4	F4:11122	20190405_SYPu_Einav_9813_without_ATP_SP005.raw	17	4	4	3	6	294	314			PEAKS DB
3	10	tr|H0YD52|H0YD52_HUMAN	Y.TGDKASPDQNASTHTPQSSVK.T	N	81.5	2155.01	21	1.7	719.35	3	15.87	5459700000	5676900000	156770000	506180000	4	F4:11122	20190405_SYPu_Einav_9813_without_ATP_SP005.raw	17	4	4	3	6	11	31			PEAKS DB
1	3	Q14677|EPN4_HUMAN	F.GSAAASGSFPSQVTATSGN(+.98)GDFGDW.S	Y	81.27	2374	25	1.6	1188.01	2	58.28			2002200000	2200900000	4	F4:49233	20190405_SYPu_Einav_9813_without_ATP_SP005.raw	5	0	0	2	3	351	375	Deamidation (NQ)	N19:Deamidation (NQ):140.72	PEAKS DB
6	4	P35527|K1C9_HUMAN	Y.HNLLEGGQEDFESSGAGK.I	Y	81.19	1873.84	18	0.4	937.934	2	31.08		1148100	16040000	65900000	4	F4:25227	20190405_SYPu_Einav_9813_without_ATP_SP005.raw	5	0	1	2	2	455	472			PEAKS DB
1	3	Q14677|EPN4_HUMAN	R.TANPSKTIDLGAAAHY.T	Y	80.56	1628.82	16	1.8	815.42	2	32.19	149520000	293920000	3314200	27809000	4	F4:26373	20190405_SYPu_Einav_9813_without_ATP_SP005.raw	6	1	2	1	2	278	293			PEAKS DB
1	3	Q14677|EPN4_HUMAN	R.SPKGEFKDEEETVTTK.H	Y	79.57	1823.88	16	0.6	608.97	3	19.49			20582000	48013000	4	F4:14599	20190405_SYPu_Einav_9813_without_ATP_SP005.raw	6	0	0	3	3	245	260			PEAKS DB
1	3	Q14677|EPN4_HUMAN	K.LGELSDKIGSTIDDTISK.F	Y	79.11	1890.98	18	1.1	946.502	2	52.46			11406000	79478000	4	F4:44130	20190405_SYPu_Einav_9813_without_ATP_SP005.raw	7	0	0	3	4	201	218			PEAKS DB
1	3	Q14677|EPN4_HUMAN	Y.TGDKASPDQN(+.98)ASTHTPQSSVK.T	N	79.1	2156	21	0.5	719.677	3	16.19	317070000	644920000	3854400	13076000	4	F4:11458	20190405_SYPu_Einav_9813_without_ATP_SP005.raw	7	2	3	1	1	294	314	Deamidation (NQ)	N10:Deamidation (NQ):27.96	PEAKS DB
3	10	tr|H0YD52|H0YD52_HUMAN	Y.TGDKASPDQN(+.98)ASTHTPQSSVK.T	N	79.1	2156	21	0.5	719.677	3	16.19	317070000	644920000	3854400	13076000	4	F4:11458	20190405_SYPu_Einav_9813_without_ATP_SP005.raw	7	2	3	1	1	11	31	Deamidation (NQ)	N10:Deamidation (NQ):27.96	PEAKS DB
4	14	tr|A0A0C4DGB6|A0A0C4DGB6_HUMAN	T.EC(+71.04)C(+71.04)HGDLLEC(+71.04)ADDRADLAKY.I	Y	78.22	2452.05	20	1.3	1227.04	2	41.79			1770900000	2365300000	4	F4:34716	20190405_SYPu_Einav_9813_without_ATP_SP005.raw	11	0	0	3	8	268	287	Propionamide	C2:Propionamide:1000.00;C3:Propionamide:1000.00;C10:Propionamide:1000.00	PEAKS DB
4	15	P02768|ALBU_HUMAN	T.EC(+71.04)C(+71.04)HGDLLEC(+71.04)ADDRADLAKY.I	Y	78.22	2452.05	20	1.3	1227.04	2	41.79			1770900000	2365300000	4	F4:34716	20190405_SYPu_Einav_9813_without_ATP_SP005.raw	11	0	0	3	8	268	287	Propionamide	C2:Propionamide:1000.00;C3:Propionamide:1000.00;C10:Propionamide:1000.00	PEAKS DB
1	3	Q14677|EPN4_HUMAN	F.GSAAASGSFPSQVTATSGN(+.98)GDFGDW(+15.99).S	Y	76.59	2389.99	25	6	1196.02	2	55.42			24045000	43971000	4	F4:46578	20190405_SYPu_Einav_9813_without_ATP_SP005.raw	7	0	0	2	5	351	375	Deamidation (NQ); Oxidation (HW)	N19:Deamidation (NQ):98.00;W25:Oxidation (HW):1000.00	PEAKS DB
1	3	Q14677|EPN4_HUMAN	K.ASPDQNASTHTPQSSVKTSVPSSK.S	N	76.51	2440.18	24	0.7	814.406	3	17.41				12970000	4	F4:12645	20190405_SYPu_Einav_9813_without_ATP_SP005.raw	2	0	0	0	2	298	321			PEAKS DB
3	10	tr|H0YD52|H0YD52_HUMAN	K.ASPDQNASTHTPQSSVKTSVPSSK.S	N	76.51	2440.18	24	0.7	814.406	3	17.41				12970000	4	F4:12645	20190405_SYPu_Einav_9813_without_ATP_SP005.raw	2	0	0	0	2	15	38			PEAKS DB
1	3	Q14677|EPN4_HUMAN	K.LGELSDK(+14.02)IGSTIDDTISKF.R	Y	76.5	2052.06	19	1.2	685.032	3	69.28			3360600	3236400	3	F3:59045	20190405_SYPu_Einav_9813_with_ATP_SP006.raw	2	0	0	1	1	201	219	Methylation(KR)	K7:Methylation(KR):183.46	PEAKS DB
1	3	Q14677|EPN4_HUMAN	K.GEFKDEEETVTTKHIHITQATETTTTR.H	Y	76.1	3102.51	27	0.9	1035.18	3	28.88				56641000	4	F4:23300	20190405_SYPu_Einav_9813_without_ATP_SP005.raw	3	0	0	0	3	248	274			PEAKS DB
6	4	P35527|K1C9_HUMAN	K.VQALEEANNDLENKIQDWY.D	Y	74.9	2291.07	19	-1.8	1146.55	2	66.62				4394400	4	F4:56158	20190405_SYPu_Einav_9813_without_ATP_SP005.raw	1	0	0	0	1	171	189			PEAKS DB
6	4	P35527|K1C9_HUMAN	L.TGQNSGDVNVEINVAPGK.D	Y	74.7	1797.89	18	0.4	899.954	2	31.63				6450400	4	F4:25756	20190405_SYPu_Einav_9813_without_ATP_SP005.raw	1	0	0	0	1	300	317			PEAKS DB
1	3	Q14677|EPN4_HUMAN	Y.TGDKASPDQNASTHTPQSSVKTSVPSSK.S	N	74.37	2841.37	28	1.5	948.138	3	16.93	97060000	156220000	10235000	205040000	4	F4:12106	20190405_SYPu_Einav_9813_without_ATP_SP005.raw	10	3	3	1	3	294	321			PEAKS DB
3	10	tr|H0YD52|H0YD52_HUMAN	Y.TGDKASPDQNASTHTPQSSVKTSVPSSK.S	N	74.37	2841.37	28	1.5	948.138	3	16.93	97060000	156220000	10235000	205040000	4	F4:12106	20190405_SYPu_Einav_9813_without_ATP_SP005.raw	10	3	3	1	3	11	38			PEAKS DB
4	14	tr|A0A0C4DGB6|A0A0C4DGB6_HUMAN	T.EC(+71.04)C(+71.04)HGDLLEC(+71.04)ADDRADLAK.Y	Y	74.3	2288.98	19	1.8	1145.51	2	32.47			531230000	630130000	3	F3:26876	20190405_SYPu_Einav_9813_with_ATP_SP006.raw	4	0	0	2	2	268	286	Propionamide	C2:Propionamide:1000.00;C3:Propionamide:1000.00;C10:Propionamide:1000.00	PEAKS DB
4	15	P02768|ALBU_HUMAN	T.EC(+71.04)C(+71.04)HGDLLEC(+71.04)ADDRADLAK.Y	Y	74.3	2288.98	19	1.8	1145.51	2	32.47			531230000	630130000	3	F3:26876	20190405_SYPu_Einav_9813_with_ATP_SP006.raw	4	0	0	2	2	268	286	Propionamide	C2:Propionamide:1000.00;C3:Propionamide:1000.00;C10:Propionamide:1000.00	PEAKS DB
6	4	P35527|K1C9_HUMAN	L.EAQITDVRQEIEC(+71.04)QNQEY.S	Y	74.27	2266.02	18	-0.4	1134.02	2	43.32		9313600		6704300	4	F4:36165	20190405_SYPu_Einav_9813_without_ATP_SP005.raw	2	0	1	0	1	420	437	Propionamide	C13:Propionamide:1000.00	PEAKS DB
1	3	Q14677|EPN4_HUMAN	F.GSAAASGSFPSQVTATSGN(+.98)GDF.G	Y	74	2015.87	22	0.3	1008.95	2	47.66			2552300	13563000	3	F3:40394	20190405_SYPu_Einav_9813_with_ATP_SP006.raw	2	0	0	1	1	351	372	Deamidation (NQ)	N19:Deamidation (NQ):148.49	PEAKS DB
1	3	Q14677|EPN4_HUMAN	F.ADFGSAAASGSFPSQVTATSGN(+.98)GDFGDW.S	Y	73.51	2707.13	28	2	1354.58	2	60.89	15843000	14826000	1646800000	0	3	F3:52114	20190405_SYPu_Einav_9813_with_ATP_SP006.raw	5	2	1	2	0	348	375	Deamidation (NQ)	N22:Deamidation (NQ):108.05	PEAKS DB
7	39	P17538|CTRB1_HUMAN	W.VVTAAH(+15.99)CGVRTSDVVVAGEF.D	Y	73.47	2032	20	-4.4	1017.01	2	50.92			16207000	18640000	3	F3:43318	20190405_SYPu_Einav_9813_with_ATP_SP006.raw	2	0	0	1	1	70	89	Oxidation (HW)	H6:Oxidation (HW):1000.00	PEAKS PTM
7	38	tr|A0A2R8YCR2|A0A2R8YCR2_HUMAN	W.VVTAAH(+15.99)CGVRTSDVVVAGEF.D	Y	73.47	2032	20	-4.4	1017.01	2	50.92			16207000	18640000	3	F3:43318	20190405_SYPu_Einav_9813_with_ATP_SP006.raw	2	0	0	1	1	70	89	Oxidation (HW)	H6:Oxidation (HW):1000.00	PEAKS PTM
7	41	tr|A0A2R8YG87|A0A2R8YG87_HUMAN	W.VVTAAH(+15.99)CGVRTSDVVVAGEF.D	Y	73.47	2032	20	-4.4	1017.01	2	50.92			16207000	18640000	3	F3:43318	20190405_SYPu_Einav_9813_with_ATP_SP006.raw	2	0	0	1	1	70	89	Oxidation (HW)	H6:Oxidation (HW):1000.00	PEAKS PTM
7	40	Q6GPI1|CTRB2_HUMAN	W.VVTAAH(+15.99)CGVRTSDVVVAGEF.D	Y	73.47	2032	20	-4.4	1017.01	2	50.92			16207000	18640000	3	F3:43318	20190405_SYPu_Einav_9813_with_ATP_SP006.raw	2	0	0	1	1	70	89	Oxidation (HW)	H6:Oxidation (HW):1000.00	PEAKS PTM
1	3	Q14677|EPN4_HUMAN	R.SPK(+42.01)GEFKDEEETVTTK.H	Y	73.37	1865.89	16	0.5	933.956	2	31.36			15629000	3085900	3	F3:26021	20190405_SYPu_Einav_9813_with_ATP_SP006.raw	3	0	0	2	1	245	260	Acetylation (K)	K3:Acetylation (K):92.39	PEAKS DB
1	3	Q14677|EPN4_HUMAN	K.TSVPSSKSSGDLVDLFDGTSQSTGGSADLF.G	Y	73.33	2961.37	30	0.9	1481.7	2	68.21			1206300	64391000	4	F4:57337	20190405_SYPu_Einav_9813_without_ATP_SP005.raw	3	0	0	1	2	315	344			PEAKS DB
1	3	Q14677|EPN4_HUMAN	W.SAFNQ(+.98)APSGPVASSGEFF.G	N	73.28	1799.8	18	0.9	900.912	2	58.75			2893600		3	F3:50138	20190405_SYPu_Einav_9813_with_ATP_SP006.raw	1	0	0	1	0	376	393	Deamidation (NQ)	Q5:Deamidation (NQ):0.00	PEAKS DB
3	10	tr|H0YD52|H0YD52_HUMAN	W.SAFNQ(+.98)APSGPVASSGEFF.G	N	73.28	1799.8	18	0.9	900.912	2	58.75			2893600		3	F3:50138	20190405_SYPu_Einav_9813_with_ATP_SP006.raw	1	0	0	1	0	68	85	Deamidation (NQ)	Q5:Deamidation (NQ):0.00	PEAKS DB
43	82	tr|A0A0A0MS08|A0A0A0MS08_HUMAN	R.TPEVTC(+71.04)VVVDVSHEDPEVKF.N	Y	73.26	2299.1	20	1.9	767.38	3	57.56			0	4135500	3	F3:49122	20190405_SYPu_Einav_9813_with_ATP_SP006.raw	1	0	0	0	1	139	158	Propionamide	C6:Propionamide:1000.00	PEAKS DB
43	83	P01857|IGHG1_HUMAN	R.TPEVTC(+71.04)VVVDVSHEDPEVKF.N	Y	73.26	2299.1	20	1.9	767.38	3	57.56			0	4135500	3	F3:49122	20190405_SYPu_Einav_9813_with_ATP_SP006.raw	1	0	0	0	1	139	158	Propionamide	C6:Propionamide:1000.00	PEAKS DB
43	92	tr|A0A0A0MS07|A0A0A0MS07_HUMAN	R.TPEVTC(+71.04)VVVDVSHEDPEVKF.N	Y	73.26	2299.1	20	1.9	767.38	3	57.56			0	4135500	3	F3:49122	20190405_SYPu_Einav_9813_with_ATP_SP006.raw	1	0	0	0	1	139	158	Propionamide	C6:Propionamide:1000.00	PEAKS DB
2	6	Q9NSY1-2|BMP2K_HUMAN	F.LNPQKDGVNVVEEEIK.K	Y	73.05	1809.95	16	1.6	905.986	2	39.34			164700000	260560000	4	F4:32724	20190405_SYPu_Einav_9813_without_ATP_SP005.raw	7	0	0	4	3	207	222			PEAKS DB
2	7	Q9NSY1|BMP2K_HUMAN	F.LNPQKDGVNVVEEEIK.K	Y	73.05	1809.95	16	1.6	905.986	2	39.34			164700000	260560000	4	F4:32724	20190405_SYPu_Einav_9813_without_ATP_SP005.raw	7	0	0	4	3	207	222			PEAKS DB
1	3	Q14677|EPN4_HUMAN	L.VSGSQSALGPPPAASNSSDLF.D	N	73.02	1987.95	21	2.2	994.988	2	55.01	26933000	16790000	2788500000	3922600000	3	F3:46644	20190405_SYPu_Einav_9813_with_ATP_SP006.raw	7	1	1	3	2	404	424			PEAKS DB
3	10	tr|H0YD52|H0YD52_HUMAN	L.VSGSQSALGPPPAASNSSDLF.D	N	73.02	1987.95	21	2.2	994.988	2	55.01	26933000	16790000	2788500000	3922600000	3	F3:46644	20190405_SYPu_Einav_9813_with_ATP_SP006.raw	7	1	1	3	2	96	116			PEAKS DB
2	6	Q9NSY1-2|BMP2K_HUMAN	F.LNPQKDGVNVVEEEIKKY.T	Y	72.92	2101.11	18	-0.8	1051.56	2	50.34	4447300000	3190900000	60262000	194090000	4	F4:42282	20190405_SYPu_Einav_9813_without_ATP_SP005.raw	14	4	2	2	6	207	224			PEAKS DB
2	7	Q9NSY1|BMP2K_HUMAN	F.LNPQKDGVNVVEEEIKKY.T	Y	72.92	2101.11	18	-0.8	1051.56	2	50.34	4447300000	3190900000	60262000	194090000	4	F4:42282	20190405_SYPu_Einav_9813_without_ATP_SP005.raw	14	4	2	2	6	207	224			PEAKS DB
4	14	tr|A0A0C4DGB6|A0A0C4DGB6_HUMAN	C.C(+71.04)HGDLLEC(+71.04)ADDRADLAKY.I	Y	72.58	2148.96	18	0.4	1075.49	2	42.21	30287000	25813000	512840000	793440000	3	F3:35606	20190405_SYPu_Einav_9813_with_ATP_SP006.raw	13	2	2	3	6	270	287	Propionamide	C1:Propionamide:1000.00;C8:Propionamide:1000.00	PEAKS DB
4	15	P02768|ALBU_HUMAN	C.C(+71.04)HGDLLEC(+71.04)ADDRADLAKY.I	Y	72.58	2148.96	18	0.4	1075.49	2	42.21	30287000	25813000	512840000	793440000	3	F3:35606	20190405_SYPu_Einav_9813_with_ATP_SP006.raw	13	2	2	3	6	270	287	Propionamide	C1:Propionamide:1000.00;C8:Propionamide:1000.00	PEAKS DB
5	11	P04264|K2C1_HUMAN	K.NKLNDLEDALQQAKEDLAR.L	Y	72.51	2183.12	19	-0.5	728.716	3	72.69				0	4	F4:61254	20190405_SYPu_Einav_9813_without_ATP_SP005.raw	0	0	0	0	0	442	460			PEAKS DB
1	3	Q14677|EPN4_HUMAN	K.ASPDQNASTHTPQSSVK.T	N	72.3	1753.82	17	-0.4	877.922	2	0.34			1511500000	2640800000	4	F4:988	20190405_SYPu_Einav_9813_without_ATP_SP005.raw	15	0	0	8	7	298	314			PEAKS DB
3	10	tr|H0YD52|H0YD52_HUMAN	K.ASPDQNASTHTPQSSVK.T	N	72.3	1753.82	17	-0.4	877.922	2	0.34			1511500000	2640800000	4	F4:988	20190405_SYPu_Einav_9813_without_ATP_SP005.raw	15	0	0	8	7	15	31			PEAKS DB
1	3	Q14677|EPN4_HUMAN	K.SSGDLVDLFDGTSQSTGGSADLF.G	Y	72.19	2275.01	23	1.5	1138.52	2	67.92			189610000	381370000	4	F4:57329	20190405_SYPu_Einav_9813_without_ATP_SP005.raw	10	0	0	4	6	322	344			PEAKS DB
2	6	Q9NSY1-2|BMP2K_HUMAN	R.HQVTLEESLAEGGFSTVF.L	Y	71.82	1949.94	18	1.7	975.982	2	69.05			209470000	434820000	4	F4:58116	20190405_SYPu_Einav_9813_without_ATP_SP005.raw	6	0	0	3	3	49	66			PEAKS DB
2	7	Q9NSY1|BMP2K_HUMAN	R.HQVTLEESLAEGGFSTVF.L	Y	71.82	1949.94	18	1.7	975.982	2	69.05			209470000	434820000	4	F4:58116	20190405_SYPu_Einav_9813_without_ATP_SP005.raw	6	0	0	3	3	49	66			PEAKS DB
1	3	Q14677|EPN4_HUMAN	F.PSQVTATSGNGDFGDW.S	Y	71.73	1637.7	16	0.7	819.859	2	49.85			11615000	9699700	4	F4:41844	20190405_SYPu_Einav_9813_without_ATP_SP005.raw	2	0	0	1	1	360	375			PEAKS DB
1	3	Q14677|EPN4_HUMAN	K.ASPDQNASTHTPQSSVKT.S	N	71.71	1854.87	18	0.6	928.447	2	16.68				14309000	4	F4:11896	20190405_SYPu_Einav_9813_without_ATP_SP005.raw	2	0	0	0	2	298	315			PEAKS DB
3	10	tr|H0YD52|H0YD52_HUMAN	K.ASPDQNASTHTPQSSVKT.S	N	71.71	1854.87	18	0.6	928.447	2	16.68				14309000	4	F4:11896	20190405_SYPu_Einav_9813_without_ATP_SP005.raw	2	0	0	0	2	15	32			PEAKS DB
6	4	P35527|K1C9_HUMAN	Y.ETQITQIEHEVSSSGQEVQ.S	Y	71.58	2127.99	19	-0.1	1065.01	2	46.92				1678300	4	F4:39212	20190405_SYPu_Einav_9813_without_ATP_SP005.raw	1	0	0	0	1	346	364			PEAKS DB
1	3	Q14677|EPN4_HUMAN	K.GEFKDEEETVTTK.H	Y	70.91	1511.7	13	0.5	756.861	2	20.29			28072000000	16258000000	3	F3:15769	20190405_SYPu_Einav_9813_with_ATP_SP006.raw	21	0	0	10	11	248	260			PEAKS DB
6	4	P35527|K1C9_HUMAN	K.DIENQYETQITQIEHEVSSSGQEVQSSAK.E	Y	70.69	3263.51	29	1.4	1088.85	3	67.18				12733000	4	F4:56585	20190405_SYPu_Einav_9813_without_ATP_SP005.raw	1	0	0	0	1	340	368			PEAKS DB
5	11	P04264|K2C1_HUMAN	K.KQISNLQQSISDAEQR.G	Y	70.65	1843.94	16	0.7	922.981	2	29.62			2143100	11548000	4	F4:23945	20190405_SYPu_Einav_9813_without_ATP_SP005.raw	3	0	0	1	2	417	432			PEAKS DB
1	3	Q14677|EPN4_HUMAN	L.VSGSQSALGPPPAASN(+.98)SSDLF.D	N	70.6	1988.93	21	3.6	995.481	2	55.38	1847700		310880000	322950000	3	F3:47234	20190405_SYPu_Einav_9813_with_ATP_SP006.raw	5	1	0	2	2	404	424	Deamidation (NQ)	N16:Deamidation (NQ):131.29	PEAKS DB
3	10	tr|H0YD52|H0YD52_HUMAN	L.VSGSQSALGPPPAASN(+.98)SSDLF.D	N	70.6	1988.93	21	3.6	995.481	2	55.38	1847700		310880000	322950000	3	F3:47234	20190405_SYPu_Einav_9813_with_ATP_SP006.raw	5	1	0	2	2	96	116	Deamidation (NQ)	N16:Deamidation (NQ):131.29	PEAKS DB
1	3	Q14677|EPN4_HUMAN	W.SDPSVNISLDNLLPGMQPSKPQQPSLN.T	Y	70.5	2875.44	27	1.1	1438.73	2	64.17	379810000	290290000	9317700000	6281900000	3	F3:54932	20190405_SYPu_Einav_9813_with_ATP_SP006.raw	26	2	2	15	7	478	504			PEAKS DB
1	3	Q14677|EPN4_HUMAN	F.PSQVTATSGN(+.98)GDFGDW.S	Y	70.32	1638.68	16	0.2	820.351	2	51.19			47606000	46148000	4	F4:42907	20190405_SYPu_Einav_9813_without_ATP_SP005.raw	4	0	0	2	2	360	375	Deamidation (NQ)	N10:Deamidation (NQ):119.58	PEAKS DB
4	14	tr|A0A0C4DGB6|A0A0C4DGB6_HUMAN	C.C(+71.04)HGDLLEC(+71.04)ADDRADLAK.Y	Y	70.24	1985.89	17	0.5	993.959	2	30.48			294010000	167060000	4	F4:24692	20190405_SYPu_Einav_9813_without_ATP_SP005.raw	8	0	0	3	5	270	286	Propionamide	C1:Propionamide:1000.00;C8:Propionamide:1000.00	PEAKS DB
4	15	P02768|ALBU_HUMAN	C.C(+71.04)HGDLLEC(+71.04)ADDRADLAK.Y	Y	70.24	1985.89	17	0.5	993.959	2	30.48			294010000	167060000	4	F4:24692	20190405_SYPu_Einav_9813_without_ATP_SP005.raw	8	0	0	3	5	270	286	Propionamide	C1:Propionamide:1000.00;C8:Propionamide:1000.00	PEAKS DB
1	3	Q14677|EPN4_HUMAN	W.SAFNQ(+.98)APSGPVASSGEF.F	N	70.14	1652.73	17	0.7	827.377	2	48.05			69094000		3	F3:40980	20190405_SYPu_Einav_9813_with_ATP_SP006.raw	1	0	0	1	0	376	392	Deamidation (NQ)	Q5:Deamidation (NQ):0.00	PEAKS DB
3	10	tr|H0YD52|H0YD52_HUMAN	W.SAFNQ(+.98)APSGPVASSGEF.F	N	70.14	1652.73	17	0.7	827.377	2	48.05			69094000		3	F3:40980	20190405_SYPu_Einav_9813_with_ATP_SP006.raw	1	0	0	1	0	68	84	Deamidation (NQ)	Q5:Deamidation (NQ):0.00	PEAKS DB
1	3	Q14677|EPN4_HUMAN	W.SDPSVNISLDNLLPGMQPSK.P	Y	70.05	2111.06	20	1.3	1056.54	2	61.25			18643000	1634000	3	F3:52167	20190405_SYPu_Einav_9813_with_ATP_SP006.raw	3	0	0	2	1	478	497			PEAKS DB
1	3	Q14677|EPN4_HUMAN	V.SGSQSALGPPPAASNSSDLF.D	N	69.5	1888.88	20	-0.2	945.451	2	54.31	44881000	47038000	13028000	27146000	4	F4:45565	20190405_SYPu_Einav_9813_without_ATP_SP005.raw	4	1	1	1	1	405	424			PEAKS DB
3	10	tr|H0YD52|H0YD52_HUMAN	V.SGSQSALGPPPAASNSSDLF.D	N	69.5	1888.88	20	-0.2	945.451	2	54.31	44881000	47038000	13028000	27146000	4	F4:45565	20190405_SYPu_Einav_9813_without_ATP_SP005.raw	4	1	1	1	1	97	116			PEAKS DB
17	37	P81605|DCD_HUMAN	A.YDPEAASAPGSGNPC(+71.04)HEASAAQK.E	Y	69.38	2328.01	23	0.5	1165.02	2	19.17			6965200	3598700	3	F3:14687	20190405_SYPu_Einav_9813_with_ATP_SP006.raw	3	0	0	2	1	20	42	Propionamide	C15:Propionamide:1000.00	PEAKS DB
1	3	Q14677|EPN4_HUMAN	W.SDPSVNISLDNLLPGM(+15.99)QPSKPQQPSLN.T	Y	69.21	2891.43	27	-0.7	1446.73	2	58.75			136420000	789180000	3	F3:50142	20190405_SYPu_Einav_9813_with_ATP_SP006.raw	8	0	0	4	4	478	504	Oxidation (M)	M16:Oxidation (M):1000.00	PEAKS DB
6	4	P35527|K1C9_HUMAN	Y.YNTIDDLKDQIVDLTVGNNK.T	Y	69.05	2277.15	20	0.2	760.06	3	70.25				25356000	4	F4:59314	20190405_SYPu_Einav_9813_without_ATP_SP005.raw	1	0	0	0	1	205	224			PEAKS DB
4	14	tr|A0A0C4DGB6|A0A0C4DGB6_HUMAN	T.EC(+71.04)C(+71.04)HGDLLEC(+71.04)ADDR.A	Y	68.65	1790.7	14	1	896.363	2	25.35			1243000000	723410000	4	F4:20007	20190405_SYPu_Einav_9813_without_ATP_SP005.raw	6	0	0	3	3	268	281	Propionamide	C2:Propionamide:1000.00;C3:Propionamide:1000.00;C10:Propionamide:1000.00	PEAKS DB
4	15	P02768|ALBU_HUMAN	T.EC(+71.04)C(+71.04)HGDLLEC(+71.04)ADDR.A	Y	68.65	1790.7	14	1	896.363	2	25.35			1243000000	723410000	4	F4:20007	20190405_SYPu_Einav_9813_without_ATP_SP005.raw	6	0	0	3	3	268	281	Propionamide	C2:Propionamide:1000.00;C3:Propionamide:1000.00;C10:Propionamide:1000.00	PEAKS DB
1	3	Q14677|EPN4_HUMAN	A.AASGSFPSQVTATSGN(+.98)GDFGDW.S	Y	68.45	2158.91	22	1.9	1080.47	2	58.38			16653000	18860000	4	F4:49349	20190405_SYPu_Einav_9813_without_ATP_SP005.raw	2	0	0	1	1	354	375	Deamidation (NQ)	N16:Deamidation (NQ):118.11	PEAKS DB
1	3	Q14677|EPN4_HUMAN	A.SGSFPSQVTATSGN(+.98)GDFGDW.S	Y	68.11	2016.83	20	1.9	1009.43	2	58.48			211300000	169600000	3	F3:49715	20190405_SYPu_Einav_9813_with_ATP_SP006.raw	2	0	0	1	1	356	375	Deamidation (NQ)	N14:Deamidation (NQ):159.74	PEAKS DB
1	3	Q14677|EPN4_HUMAN	K.LGELSDK(+42.01)IGSTIDDTISKF.R	Y	67.63	2080.06	19	2.3	694.364	3	70.62			68436000	12652000	3	F3:60306	20190405_SYPu_Einav_9813_with_ATP_SP006.raw	3	0	0	2	1	201	219	Acetylation (K)	K7:Acetylation (K):159.14	PEAKS DB
1	3	Q14677|EPN4_HUMAN	W.SDPSVNISLDNLLPGMQPSKPQQPSLNTM.I	Y	67.63	3107.53	29	-2.2	1554.77	2	67.86	5698000		259570000	333220000	4	F4:57234	20190405_SYPu_Einav_9813_without_ATP_SP005.raw	6	1	0	3	2	478	506			PEAKS DB
1	3	Q14677|EPN4_HUMAN	Q.SALGPPPAASNSSDLF.D	N	67.41	1529.74	16	1.9	765.88	2	55.55	410310000	294140000	4451200000	3938200000	3	F3:47078	20190405_SYPu_Einav_9813_with_ATP_SP006.raw	4	1	1	1	1	409	424			PEAKS DB
3	10	tr|H0YD52|H0YD52_HUMAN	Q.SALGPPPAASNSSDLF.D	N	67.41	1529.74	16	1.9	765.88	2	55.55	410310000	294140000	4451200000	3938200000	3	F3:47078	20190405_SYPu_Einav_9813_with_ATP_SP006.raw	4	1	1	1	1	101	116			PEAKS DB
1	3	Q14677|EPN4_HUMAN	K.SSGDLVDLFDGTSQSTGGSADL.F	Y	67.25	2127.94	22	1.1	1064.99	2	63.08			6581600	52440000	4	F4:53299	20190405_SYPu_Einav_9813_without_ATP_SP005.raw	3	0	0	1	2	322	343			PEAKS DB
5	11	P04264|K2C1_HUMAN	K.NKLNDLEDALQQAK.E	Y	67.25	1598.83	14	1.7	800.425	2	47.32			30738000	92095000	4	F4:39492	20190405_SYPu_Einav_9813_without_ATP_SP005.raw	4	0	0	2	2	442	455			PEAKS DB
1	3	Q14677|EPN4_HUMAN	F.KDEEETVTTK.H	Y	67.2	1178.57	10	1.5	590.294	2	19.8	34246000	18978000	444130000	303960000	4	F4:14762	20190405_SYPu_Einav_9813_without_ATP_SP005.raw	8	1	1	3	3	251	260			PEAKS DB
4	14	tr|A0A0C4DGB6|A0A0C4DGB6_HUMAN	K.KVPQVSTPTLVEVSR.N	Y	66.82	1638.93	15	1	547.32	3	36.96			10095000000	14770000000	3	F3:31027	20190405_SYPu_Einav_9813_with_ATP_SP006.raw	24	0	0	14	10	438	452			PEAKS DB
4	15	P02768|ALBU_HUMAN	K.KVPQVSTPTLVEVSR.N	Y	66.82	1638.93	15	1	547.32	3	36.96			10095000000	14770000000	3	F3:31027	20190405_SYPu_Einav_9813_with_ATP_SP006.raw	24	0	0	14	10	438	452			PEAKS DB
2	6	Q9NSY1-2|BMP2K_HUMAN	K.KLQTGFTEPEVLQIF.C	Y	66.72	1748.93	15	1.2	875.48	2	68.44	15088000	12783000	329420000	487260000	3	F3:58245	20190405_SYPu_Einav_9813_with_ATP_SP006.raw	8	1	1	4	2	145	159			PEAKS DB
2	7	Q9NSY1|BMP2K_HUMAN	K.KLQTGFTEPEVLQIF.C	Y	66.72	1748.93	15	1.2	875.48	2	68.44	15088000	12783000	329420000	487260000	3	F3:58245	20190405_SYPu_Einav_9813_with_ATP_SP006.raw	8	1	1	4	2	145	159			PEAKS DB
1	3	Q14677|EPN4_HUMAN	K.ASPDQN(+.98)ASTHTPQSSVK.T	N	66.68	1754.81	17	0.2	878.415	2	16.48			93131000	252110000	4	F4:11764	20190405_SYPu_Einav_9813_without_ATP_SP005.raw	3	0	0	1	2	298	314	Deamidation (NQ)	N6:Deamidation (NQ):24.44	PEAKS DB
3	10	tr|H0YD52|H0YD52_HUMAN	K.ASPDQN(+.98)ASTHTPQSSVK.T	N	66.68	1754.81	17	0.2	878.415	2	16.48			93131000	252110000	4	F4:11764	20190405_SYPu_Einav_9813_without_ATP_SP005.raw	3	0	0	1	2	15	31	Deamidation (NQ)	N6:Deamidation (NQ):24.44	PEAKS DB
1	3	Q14677|EPN4_HUMAN	F.FGSASQPAVELVSGSQ(+.98)SALGPPPAASNSSDLF.D	N	66.15	3075.47	32	9.2	1538.76	2	62.32			0		3	F3:53166	20190405_SYPu_Einav_9813_with_ATP_SP006.raw	0	0	0	0	0	393	424	Deamidation (NQ)	Q16:Deamidation (NQ):39.47	PEAKS DB
3	10	tr|H0YD52|H0YD52_HUMAN	F.FGSASQPAVELVSGSQ(+.98)SALGPPPAASNSSDLF.D	N	66.15	3075.47	32	9.2	1538.76	2	62.32			0		3	F3:53166	20190405_SYPu_Einav_9813_with_ATP_SP006.raw	0	0	0	0	0	85	116	Deamidation (NQ)	Q16:Deamidation (NQ):39.47	PEAKS DB
1	3	Q14677|EPN4_HUMAN	F.NQAPSGPVASSGEF.F	N	66.02	1346.61	14	1.5	674.316	2	33.19	412110000	308530000	5183800000	6672700000	3	F3:27381	20190405_SYPu_Einav_9813_with_ATP_SP006.raw	10	1	1	3	5	379	392			PEAKS DB
3	10	tr|H0YD52|H0YD52_HUMAN	F.NQAPSGPVASSGEF.F	N	66.02	1346.61	14	1.5	674.316	2	33.19	412110000	308530000	5183800000	6672700000	3	F3:27381	20190405_SYPu_Einav_9813_with_ATP_SP006.raw	10	1	1	3	5	71	84			PEAKS DB
1	3	Q14677|EPN4_HUMAN	K.TSVPSSKSSGDLVDLF.D	N	65.9	1637.81	16	1.6	819.92	2	57.41	1392400000	796510000	27953000	93460000	4	F4:48286	20190405_SYPu_Einav_9813_without_ATP_SP005.raw	4	1	1	1	1	315	330			PEAKS DB
3	10	tr|H0YD52|H0YD52_HUMAN	K.TSVPSSKSSGDLVDLF.D	N	65.9	1637.81	16	1.6	819.92	2	57.41	1392400000	796510000	27953000	93460000	4	F4:48286	20190405_SYPu_Einav_9813_without_ATP_SP005.raw	4	1	1	1	1	32	47			PEAKS DB
6	4	P35527|K1C9_HUMAN	Y.ETQITQIEHEVSSSGQEVQSSAK.E	Y	65.51	2501.19	23	1.7	834.742	3	45.88				7880100	4	F4:38344	20190405_SYPu_Einav_9813_without_ATP_SP005.raw	1	0	0	0	1	346	368			PEAKS DB
1	3	Q14677|EPN4_HUMAN	F.ADFGSAAASGSFPSQVTATSGNGDFGDW.S	Y	65.45	2706.15	28	1.3	1354.09	2	61.4	30400000	21277000	80028000	1322700000	4	F4:51515	20190405_SYPu_Einav_9813_without_ATP_SP005.raw	5	1	1	1	2	348	375			PEAKS DB
2	6	Q9NSY1-2|BMP2K_HUMAN	R.HQVTLEESLAEGGF.S	Y	65.4	1515.72	14	0.2	758.871	2	66.78			4148800000	7764700000	4	F4:56450	20190405_SYPu_Einav_9813_without_ATP_SP005.raw	21	0	0	14	7	49	62			PEAKS DB
2	7	Q9NSY1|BMP2K_HUMAN	R.HQVTLEESLAEGGF.S	Y	65.4	1515.72	14	0.2	758.871	2	66.78			4148800000	7764700000	4	F4:56450	20190405_SYPu_Einav_9813_without_ATP_SP005.raw	21	0	0	14	7	49	62			PEAKS DB
1	3	Q14677|EPN4_HUMAN	F.NQAPSGPVASSGEFF.G	N	65.38	1493.68	15	1.7	747.851	2	53.22		133650000	3114000000	3951500000	4	F4:45474	20190405_SYPu_Einav_9813_without_ATP_SP005.raw	6	0	1	2	3	379	393			PEAKS DB
3	10	tr|H0YD52|H0YD52_HUMAN	F.NQAPSGPVASSGEFF.G	N	65.38	1493.68	15	1.7	747.851	2	53.22		133650000	3114000000	3951500000	4	F4:45474	20190405_SYPu_Einav_9813_without_ATP_SP005.raw	6	0	1	2	3	71	85			PEAKS DB
1	3	Q14677|EPN4_HUMAN	A.ASGSFPSQVTATSGN(+.98)GDFGDW.S	Y	65.31	2087.87	21	0.8	1044.95	2	58.49	39305000		21441000	23374000	3	F3:49859	20190405_SYPu_Einav_9813_with_ATP_SP006.raw	3	1	0	1	1	355	375	Deamidation (NQ)	N15:Deamidation (NQ):127.53	PEAKS DB
1	3	Q14677|EPN4_HUMAN	D.KIGSTIDDTISKF.R	Y	65.23	1423.76	13	2.1	712.89	2	48.94	18636000	20270000	434340000	419130000	3	F3:41559	20190405_SYPu_Einav_9813_with_ATP_SP006.raw	11	2	2	3	4	207	219			PEAKS DB
6	4	P35527|K1C9_HUMAN	R.SGGGGGGGLGSGGSIR.S	Y	65.06	1231.59	16	0.4	616.805	2	17.91			250570	27036000	4	F4:13063	20190405_SYPu_Einav_9813_without_ATP_SP005.raw	3	0	0	1	2	14	29			PEAKS DB
1	3	Q14677|EPN4_HUMAN	G.SQSALGPPPAASNSSDLF.D	N	64.92	1744.83	18	2.5	873.427	2	54.73			4557800	7240000	4	F4:46021	20190405_SYPu_Einav_9813_without_ATP_SP005.raw	2	0	0	1	1	407	424			PEAKS DB
3	10	tr|H0YD52|H0YD52_HUMAN	G.SQSALGPPPAASNSSDLF.D	N	64.92	1744.83	18	2.5	873.427	2	54.73			4557800	7240000	4	F4:46021	20190405_SYPu_Einav_9813_without_ATP_SP005.raw	2	0	0	1	1	99	116			PEAKS DB
1	3	Q14677|EPN4_HUMAN	K.RTANPSKTIDLGAAAHY.T	Y	64.88	1784.92	17	0.9	595.983	3	27.72	289490000	572610000	11696000	17277000	4	F4:22269	20190405_SYPu_Einav_9813_without_ATP_SP005.raw	10	1	4	3	2	277	293			PEAKS DB
1	3	Q14677|EPN4_HUMAN	F.GSAAASGSFPSQVTATSGN.G	Y	64.79	1695.77	19	2.9	848.898	2	30.61			28382000	14231000	4	F4:25027	20190405_SYPu_Einav_9813_without_ATP_SP005.raw	2	0	0	1	1	351	369			PEAKS DB
1	3	Q14677|EPN4_HUMAN	F.GSASQPAVELVSGSQSALGP.P	N	64.6	1840.92	20	1.1	921.471	2	53.54			11672000	45824000	4	F4:44856	20190405_SYPu_Einav_9813_without_ATP_SP005.raw	3	0	0	1	2	394	413			PEAKS DB
3	10	tr|H0YD52|H0YD52_HUMAN	F.GSASQPAVELVSGSQSALGP.P	N	64.6	1840.92	20	1.1	921.471	2	53.54			11672000	45824000	4	F4:44856	20190405_SYPu_Einav_9813_without_ATP_SP005.raw	3	0	0	1	2	86	105			PEAKS DB
1	3	Q14677|EPN4_HUMAN	F.N(+.98)QAPSGPVASSGEFF.G	N	64.59	1494.66	15	1.8	748.343	2	57.12			147360000	133560000	4	F4:48054	20190405_SYPu_Einav_9813_without_ATP_SP005.raw	3	0	0	1	2	379	393	Deamidation (NQ)	N1:Deamidation (NQ):0.00	PEAKS DB
3	10	tr|H0YD52|H0YD52_HUMAN	F.N(+.98)QAPSGPVASSGEFF.G	N	64.59	1494.66	15	1.8	748.343	2	57.12			147360000	133560000	4	F4:48054	20190405_SYPu_Einav_9813_without_ATP_SP005.raw	3	0	0	1	2	71	85	Deamidation (NQ)	N1:Deamidation (NQ):0.00	PEAKS DB
1	3	Q14677|EPN4_HUMAN	Q.SALGPPPAASN(+.98)SSDLF.D	N	64.52	1530.72	16	4.5	766.374	2	55.95	19484000	10982000	162120000	141340000	3	F3:47698	20190405_SYPu_Einav_9813_with_ATP_SP006.raw	4	1	1	1	1	409	424	Deamidation (NQ)	N11:Deamidation (NQ):1000.00	PEAKS DB
3	10	tr|H0YD52|H0YD52_HUMAN	Q.SALGPPPAASN(+.98)SSDLF.D	N	64.52	1530.72	16	4.5	766.374	2	55.95	19484000	10982000	162120000	141340000	3	F3:47698	20190405_SYPu_Einav_9813_with_ATP_SP006.raw	4	1	1	1	1	101	116	Deamidation (NQ)	N11:Deamidation (NQ):1000.00	PEAKS DB
1	3	Q14677|EPN4_HUMAN	W.SAFN(+.98)QAPSGPVASSGEF.F	N	64.4	1652.73	17	0.7	827.377	2	48.05			73920000	72287000	3	F3:40630	20190405_SYPu_Einav_9813_with_ATP_SP006.raw	4	0	0	2	2	376	392	Deamidation (NQ)	N4:Deamidation (NQ):7.21	PEAKS DB
3	10	tr|H0YD52|H0YD52_HUMAN	W.SAFN(+.98)QAPSGPVASSGEF.F	N	64.4	1652.73	17	0.7	827.377	2	48.05			73920000	72287000	3	F3:40630	20190405_SYPu_Einav_9813_with_ATP_SP006.raw	4	0	0	2	2	68	84	Deamidation (NQ)	N4:Deamidation (NQ):7.21	PEAKS DB
1	3	Q14677|EPN4_HUMAN	F.GSASQPAVELVSGSQSALGPPPAASN(+.98)SSDLF.D	N	64.29	2928.4	31	6.3	1465.22	2	60.72			4358000		3	F3:51752	20190405_SYPu_Einav_9813_with_ATP_SP006.raw	1	0	0	1	0	394	424	Deamidation (NQ)	N26:Deamidation (NQ):0.00	PEAKS DB
3	10	tr|H0YD52|H0YD52_HUMAN	F.GSASQPAVELVSGSQSALGPPPAASN(+.98)SSDLF.D	N	64.29	2928.4	31	6.3	1465.22	2	60.72			4358000		3	F3:51752	20190405_SYPu_Einav_9813_with_ATP_SP006.raw	1	0	0	1	0	86	116	Deamidation (NQ)	N26:Deamidation (NQ):0.00	PEAKS DB
1	3	Q14677|EPN4_HUMAN	S.GSQSALGPPPAASNSSDLF.D	N	64.16	1801.85	19	0.6	901.936	2	54.54			1698300	5931300	4	F4:45861	20190405_SYPu_Einav_9813_without_ATP_SP005.raw	2	0	0	1	1	406	424			PEAKS DB
3	10	tr|H0YD52|H0YD52_HUMAN	S.GSQSALGPPPAASNSSDLF.D	N	64.16	1801.85	19	0.6	901.936	2	54.54			1698300	5931300	4	F4:45861	20190405_SYPu_Einav_9813_without_ATP_SP005.raw	2	0	0	1	1	98	116			PEAKS DB
5	11	P04264|K2C1_HUMAN	Y.GPVC(+71.04)PPGGIQEVTINQSLL.Q	Y	64.15	1992.04	19	-0.7	997.028	2	60.39			2733900	12088000	4	F4:50889	20190405_SYPu_Einav_9813_without_ATP_SP005.raw	3	0	0	1	2	144	162	Propionamide	C4:Propionamide:1000.00	PEAKS DB
1	3	Q14677|EPN4_HUMAN	F.SDKLGELSDKIGSTIDDTIS.K	Y	64.13	2093.04	20	0.4	1047.53	2	68.35	342650000	241590000		14925000	4	F4:57614	20190405_SYPu_Einav_9813_without_ATP_SP005.raw	4	1	1	0	2	198	217			PEAKS DB
1	3	Q14677|EPN4_HUMAN	W.SDPSVNISLDNLLPGMQPSKPQ.Q	Y	63.97	2336.17	22	1.6	1169.1	2	66.91			114660000	47035000	4	F4:56617	20190405_SYPu_Einav_9813_without_ATP_SP005.raw	6	0	0	4	2	478	499			PEAKS DB
1	3	Q14677|EPN4_HUMAN	F.GSAAASGSFPSQVTATSGNG.D	Y	63.67	1752.79	20	1.8	877.408	2	31.05			0		3	F3:25774	20190405_SYPu_Einav_9813_with_ATP_SP006.raw	0	0	0	0	0	351	370			PEAKS DB
2	6	Q9NSY1-2|BMP2K_HUMAN	K.FLNPQKDGVNVVEEEIK.K	Y	63.62	1957.02	17	1.9	653.35	3	48.49				1887800	4	F4:40606	20190405_SYPu_Einav_9813_without_ATP_SP005.raw	1	0	0	0	1	206	222			PEAKS DB
2	7	Q9NSY1|BMP2K_HUMAN	K.FLNPQKDGVNVVEEEIK.K	Y	63.62	1957.02	17	1.9	653.35	3	48.49				1887800	4	F4:40606	20190405_SYPu_Einav_9813_without_ATP_SP005.raw	1	0	0	0	1	206	222			PEAKS DB
1	3	Q14677|EPN4_HUMAN	F.FGSASQPAVELVSGSQSALGP.P	N	63.61	1987.98	21	2.4	995.006	2	57.08	5009600	4370800	63761000	56761000	4	F4:48045	20190405_SYPu_Einav_9813_without_ATP_SP005.raw	5	1	1	2	1	393	413			PEAKS DB
3	10	tr|H0YD52|H0YD52_HUMAN	F.FGSASQPAVELVSGSQSALGP.P	N	63.61	1987.98	21	2.4	995.006	2	57.08	5009600	4370800	63761000	56761000	4	F4:48045	20190405_SYPu_Einav_9813_without_ATP_SP005.raw	5	1	1	2	1	85	105			PEAKS DB
1	3	Q14677|EPN4_HUMAN	K.HIHITQATETTTTR.H	Y	63.57	1608.82	14	1.3	537.284	3	17.32			6121700000	11041000000	3	F3:12956	20190405_SYPu_Einav_9813_with_ATP_SP006.raw	23	0	0	12	11	261	274			PEAKS DB
1	3	Q14677|EPN4_HUMAN	W.SDPSVNISLDNLLPGMQPSKPQQPS.L	Y	63.38	2648.31	25	2	1325.17	2	60.89			26959000	16447000	3	F3:51863	20190405_SYPu_Einav_9813_with_ATP_SP006.raw	4	0	0	2	2	478	502			PEAKS DB
6	4	P35527|K1C9_HUMAN	R.GGSGGSHGGGSGFGGESGGSY.G	Y	63.31	1713.66	21	1.7	857.843	2	19.66				7236500	4	F4:14830	20190405_SYPu_Einav_9813_without_ATP_SP005.raw	1	0	0	0	1	580	600			PEAKS DB
1	3	Q14677|EPN4_HUMAN	F.GSAAASGSFPSQVTATSGN(+.98)GDFGD.W	Y	63.15	2187.92	24	1.8	1094.97	2	44.72			0		3	F3:37862	20190405_SYPu_Einav_9813_with_ATP_SP006.raw	0	0	0	0	0	351	374	Deamidation (NQ)	N19:Deamidation (NQ):104.64	PEAKS DB
2	6	Q9NSY1-2|BMP2K_HUMAN	F.AVGRHQVTLEESLAEGGFSTVF.L	Y	63.11	2333.16	22	2.5	778.734	3	71.83	692630000	647900000	26198000	20573000	4	F4:60439	20190405_SYPu_Einav_9813_without_ATP_SP005.raw	13	7	3	2	1	45	66			PEAKS DB
2	7	Q9NSY1|BMP2K_HUMAN	F.AVGRHQVTLEESLAEGGFSTVF.L	Y	63.11	2333.16	22	2.5	778.734	3	71.83	692630000	647900000	26198000	20573000	4	F4:60439	20190405_SYPu_Einav_9813_without_ATP_SP005.raw	13	7	3	2	1	45	66			PEAKS DB
1	3	Q14677|EPN4_HUMAN	F.GAVNLSSPSNMLPVRPQTNALIGGPMPM.S	Y	63.06	2848.44	28	-0.5	1425.23	2	68.05		55943000	6286000	32991000	4	F4:57368	20190405_SYPu_Einav_9813_without_ATP_SP005.raw	7	0	2	2	3	524	551			PEAKS DB
1	3	Q14677|EPN4_HUMAN	F.GSASQPAVELVSGSQSAL.G	N	62.96	1686.84	18	0.8	844.433	2	53	14948000	13569000	294730000	510470000	4	F4:44867	20190405_SYPu_Einav_9813_without_ATP_SP005.raw	6	1	1	2	2	394	411			PEAKS DB
3	10	tr|H0YD52|H0YD52_HUMAN	F.GSASQPAVELVSGSQSAL.G	N	62.96	1686.84	18	0.8	844.433	2	53	14948000	13569000	294730000	510470000	4	F4:44867	20190405_SYPu_Einav_9813_without_ATP_SP005.raw	6	1	1	2	2	86	103			PEAKS DB
1	3	Q14677|EPN4_HUMAN	L.SDKIGSTIDDTISKF.R	Y	62.76	1625.81	15	1.9	813.92	2	55.83	228840000	1044900000	11228000	35827000	3	F3:47510	20190405_SYPu_Einav_9813_with_ATP_SP006.raw	6	1	3	1	1	205	219			PEAKS DB
1	3	Q14677|EPN4_HUMAN	F.GAVNLSSPSNMLPVRPQTN.A	Y	62.76	1981.01	19	1.1	991.515	2	49.29	164690000	178700000		14165000	4	F4:41334	20190405_SYPu_Einav_9813_without_ATP_SP005.raw	4	1	1	0	2	524	542			PEAKS DB
1	3	Q14677|EPN4_HUMAN	F.GSAAASGSFPSQVTATSG.N	Y	62.55	1581.73	18	0.9	791.875	2	31.95			65751000	60258000	3	F3:26360	20190405_SYPu_Einav_9813_with_ATP_SP006.raw	2	0	0	1	1	351	368			PEAKS DB
1	3	Q14677|EPN4_HUMAN	T.KHIHITQATETTTTR.H	Y	62.5	1736.92	15	1.3	579.983	3	16.46			14196000	522710000	4	F4:11636	20190405_SYPu_Einav_9813_without_ATP_SP005.raw	6	0	0	2	4	260	274			PEAKS DB
1	3	Q14677|EPN4_HUMAN	R.EDSPERC(+71.04)SDSDEEK.K	Y	61.99	1695.65	14	-0.3	848.837	2	5.69			0		3	F3:4729	20190405_SYPu_Einav_9813_with_ATP_SP006.raw	0	0	0	0	0	225	238	Propionamide	C7:Propionamide:1000.00	PEAKS DB
5	11	P04264|K2C1_HUMAN	Y.GPVC(+71.04)PPGGIQEVTINQSL.L	Y	61.94	1878.95	18	0.8	940.488	2	56.21				2170200	4	F4:47292	20190405_SYPu_Einav_9813_without_ATP_SP005.raw	1	0	0	0	1	144	161	Propionamide	C4:Propionamide:1000.00	PEAKS DB
1	3	Q14677|EPN4_HUMAN	W.SDPSVNISLDNLLPGMQPSKPQQPSL.N	Y	61.91	2761.4	26	1.2	1381.71	2	68.11	640200	785690	153820000	157360000	4	F4:57332	20190405_SYPu_Einav_9813_without_ATP_SP005.raw	6	1	1	2	2	478	503			PEAKS DB
1	3	Q14677|EPN4_HUMAN	M.GMGMPNIAMTSGTVQPKQDAF.A	Y	61.9	2180.01	21	1	1091.02	2	56.26	26673000	35784000		998390	4	F4:47357	20190405_SYPu_Einav_9813_without_ATP_SP005.raw	3	1	1	0	1	597	617			PEAKS DB
8	12	P13645|K1C10_HUMAN	L.SQIQAQISALEEQLQQIR.A	Y	61.87	2082.11	18	0	1042.07	2	70.95			39243000	44090000	4	F4:59655	20190405_SYPu_Einav_9813_without_ATP_SP005.raw	4	0	0	2	2	405	422			PEAKS DB
1	3	Q14677|EPN4_HUMAN	F.NQAPSGPVASSGEFFGSASQPAVELVSGSQSALGP.P	N	61.71	3316.58	35	1.8	1106.54	3	62.53			7983900	26342000	3	F3:53294	20190405_SYPu_Einav_9813_with_ATP_SP006.raw	2	0	0	1	1	379	413			PEAKS DB
3	10	tr|H0YD52|H0YD52_HUMAN	F.NQAPSGPVASSGEFFGSASQPAVELVSGSQSALGP.P	N	61.71	3316.58	35	1.8	1106.54	3	62.53			7983900	26342000	3	F3:53294	20190405_SYPu_Einav_9813_with_ATP_SP006.raw	2	0	0	1	1	71	105			PEAKS DB
8	12	P13645|K1C10_HUMAN	K.SKELTTEIDNNIEQISSY.K	Y	61.64	2083	18	-1	1042.51	2	56.81				2088100	4	F4:47866	20190405_SYPu_Einav_9813_without_ATP_SP005.raw	1	0	0	0	1	344	361			PEAKS DB
1	3	Q14677|EPN4_HUMAN	R.TANPSK(+42.01)TIDLGAAAHY.T	Y	61.61	1670.83	16	2.3	836.426	2	44.97			7181100		3	F3:38007	20190405_SYPu_Einav_9813_with_ATP_SP006.raw	1	0	0	1	0	278	293	Acetylation (K)	K6:Acetylation (K):1000.00	PEAKS DB
1	3	Q14677|EPN4_HUMAN	K.GEFKDEEETVTTKH.I	Y	61.48	1648.76	14	0.5	825.39	2	17.91			7215400000	4118500000	3	F3:14173	20190405_SYPu_Einav_9813_with_ATP_SP006.raw	11	0	0	5	6	248	261			PEAKS DB
1	3	Q14677|EPN4_HUMAN	K.LGELSDKIGSTIDDTIS.K	Y	61.45	1762.88	17	2.5	882.455	2	55.49				17092000	4	F4:46630	20190405_SYPu_Einav_9813_without_ATP_SP005.raw	1	0	0	0	1	201	217			PEAKS DB
1	3	Q14677|EPN4_HUMAN	F.NQAPSGPVASSGEFFGSASQPAVELVSGSQSALGPPPAASNSSDLF.D	N	61.31	4403.08	46	2.7	1468.71	3	65.75				123670000	4	F4:55572	20190405_SYPu_Einav_9813_without_ATP_SP005.raw	2	0	0	0	2	379	424			PEAKS DB
3	10	tr|H0YD52|H0YD52_HUMAN	F.NQAPSGPVASSGEFFGSASQPAVELVSGSQSALGPPPAASNSSDLF.D	N	61.31	4403.08	46	2.7	1468.71	3	65.75				123670000	4	F4:55572	20190405_SYPu_Einav_9813_without_ATP_SP005.raw	2	0	0	0	2	71	116			PEAKS DB
4	14	tr|A0A0C4DGB6|A0A0C4DGB6_HUMAN	K.VPQVSTPTLVEVSR.N	Y	61.25	1510.84	14	2.1	756.43	2	42.54			4679100000	4698600000	4	F4:35447	20190405_SYPu_Einav_9813_without_ATP_SP005.raw	13	0	0	4	9	439	452			PEAKS DB
4	15	P02768|ALBU_HUMAN	K.VPQVSTPTLVEVSR.N	Y	61.25	1510.84	14	2.1	756.43	2	42.54			4679100000	4698600000	4	F4:35447	20190405_SYPu_Einav_9813_without_ATP_SP005.raw	13	0	0	4	9	439	452			PEAKS DB
2	6	Q9NSY1-2|BMP2K_HUMAN	K.FLNPQK(+42.01)DGVNVVEEEIKK.Y	Y	60.88	2127.12	18	2.1	710.052	3	54.44				4486000	4	F4:45703	20190405_SYPu_Einav_9813_without_ATP_SP005.raw	1	0	0	0	1	206	223	Acetylation (K)	K6:Acetylation (K):128.75	PEAKS DB
2	7	Q9NSY1|BMP2K_HUMAN	K.FLNPQK(+42.01)DGVNVVEEEIKK.Y	Y	60.88	2127.12	18	2.1	710.052	3	54.44				4486000	4	F4:45703	20190405_SYPu_Einav_9813_without_ATP_SP005.raw	1	0	0	0	1	206	223	Acetylation (K)	K6:Acetylation (K):128.75	PEAKS DB
17	37	P81605|DCD_HUMAN	K.GAVHDVKDVLDSVL	Y	60.82	1465.78	14	0.4	733.899	2	60.54			9486700	17509000	3	F3:51575	20190405_SYPu_Einav_9813_with_ATP_SP006.raw	3	0	0	1	2	97	110			PEAKS DB
1	3	Q14677|EPN4_HUMAN	A.ASGSFPSQVTATSGNGDFGDW.S	Y	60.56	2086.89	21	-0.7	1044.45	2	58.07	34043000	25333000	0		3	F3:49570	20190405_SYPu_Einav_9813_with_ATP_SP006.raw	2	1	1	0	0	355	375			PEAKS DB
1	3	Q14677|EPN4_HUMAN	F.NQAPSGPVASSGEFFGSASQPAVELVSGSQSAL.G	N	60.56	3162.51	33	2.2	1055.18	3	63.25				16010000	4	F4:53380	20190405_SYPu_Einav_9813_without_ATP_SP005.raw	1	0	0	0	1	379	411			PEAKS DB
3	10	tr|H0YD52|H0YD52_HUMAN	F.NQAPSGPVASSGEFFGSASQPAVELVSGSQSAL.G	N	60.56	3162.51	33	2.2	1055.18	3	63.25				16010000	4	F4:53380	20190405_SYPu_Einav_9813_without_ATP_SP005.raw	1	0	0	0	1	71	103			PEAKS DB
1	3	Q14677|EPN4_HUMAN	K.TIDLGAAAHYT(+79.97)GDK.A	Y	60.55	1511.67	14	1.5	756.845	2	31.74			131430000		3	F3:26215	20190405_SYPu_Einav_9813_with_ATP_SP006.raw	2	0	0	2	0	284	297	Phosphorylation (STY)	T11:Phosphorylation (STY):20.92	PEAKS DB
2	6	Q9NSY1-2|BMP2K_HUMAN	K.DGVNVVEEEIKKY.T	Y	60.54	1520.77	13	0.4	761.397	2	49.89			586060000	1288400000	4	F4:41633	20190405_SYPu_Einav_9813_without_ATP_SP005.raw	9	0	0	4	5	212	224			PEAKS DB
2	7	Q9NSY1|BMP2K_HUMAN	K.DGVNVVEEEIKKY.T	Y	60.54	1520.77	13	0.4	761.397	2	49.89			586060000	1288400000	4	F4:41633	20190405_SYPu_Einav_9813_without_ATP_SP005.raw	9	0	0	4	5	212	224			PEAKS DB
5	11	P04264|K2C1_HUMAN	K.QISNLQQSISDAEQR.G	Y	60.54	1715.84	15	1.2	858.934	2	37.95			1605300	11227000	4	F4:31457	20190405_SYPu_Einav_9813_without_ATP_SP005.raw	2	0	0	1	1	418	432			PEAKS DB
1	3	Q14677|EPN4_HUMAN	K.DREDSPERC(+71.04)SDSDEEK.K	Y	60.52	1966.78	16	0.9	656.604	3	15.32			33050000	3999100	4	F4:10615	20190405_SYPu_Einav_9813_without_ATP_SP005.raw	8	0	0	5	3	223	238	Propionamide	C9:Propionamide:1000.00	PEAKS DB
1	3	Q14677|EPN4_HUMAN	K.GEFK(+42.01)DEEETVTTK.H	Y	60.44	1553.71	13	1	777.866	2	26.92			10456000	7781600	3	F3:21893	20190405_SYPu_Einav_9813_with_ATP_SP006.raw	2	0	0	1	1	248	260	Acetylation (K)	K4:Acetylation (K):120.76	PEAKS DB
1	3	Q14677|EPN4_HUMAN	L.GPPPAASNSSDLF.D	N	60.35	1258.58	13	1.5	630.302	2	41.84	362780000	234290000	7664500000	7304100000	3	F3:35426	20190405_SYPu_Einav_9813_with_ATP_SP006.raw	6	1	1	1	3	412	424			PEAKS DB
3	10	tr|H0YD52|H0YD52_HUMAN	L.GPPPAASNSSDLF.D	N	60.35	1258.58	13	1.5	630.302	2	41.84	362780000	234290000	7664500000	7304100000	3	F3:35426	20190405_SYPu_Einav_9813_with_ATP_SP006.raw	6	1	1	1	3	104	116			PEAKS DB
1	3	Q14677|EPN4_HUMAN	F.NQ(+.98)APSGPVASSGEF.F	N	60.15	1347.59	14	1.1	674.808	2	39.54	24684000	5625400		423500000	4	F4:32963	20190405_SYPu_Einav_9813_without_ATP_SP005.raw	3	1	1	0	1	379	392	Deamidation (NQ)	Q2:Deamidation (NQ):7.21	PEAKS DB
3	10	tr|H0YD52|H0YD52_HUMAN	F.NQ(+.98)APSGPVASSGEF.F	N	60.15	1347.59	14	1.1	674.808	2	39.54	24684000	5625400		423500000	4	F4:32963	20190405_SYPu_Einav_9813_without_ATP_SP005.raw	3	1	1	0	1	71	84	Deamidation (NQ)	Q2:Deamidation (NQ):7.21	PEAKS DB
1	3	Q14677|EPN4_HUMAN	D.KIGSTIDDTISK.F	Y	60.03	1276.69	12	1.4	639.355	2	21.48			14496000	9604300	4	F4:16553	20190405_SYPu_Einav_9813_without_ATP_SP005.raw	2	0	0	1	1	207	218			PEAKS DB
1	3	Q14677|EPN4_HUMAN	S.ALGPPPAASNSSDLF.D	N	59.91	1442.7	15	1.2	722.363	2	55.25			447360000	432750000	3	F3:46838	20190405_SYPu_Einav_9813_with_ATP_SP006.raw	2	0	0	1	1	410	424			PEAKS DB
3	10	tr|H0YD52|H0YD52_HUMAN	S.ALGPPPAASNSSDLF.D	N	59.91	1442.7	15	1.2	722.363	2	55.25			447360000	432750000	3	F3:46838	20190405_SYPu_Einav_9813_with_ATP_SP006.raw	2	0	0	1	1	102	116			PEAKS DB
22	79	P49411|EFTU_HUMAN	H.VNVGTIGHVDHGK.T	Y	59.55	1331.69	13	1.2	666.858	2	18.18			25278000	9226500	4	F4:13332	20190405_SYPu_Einav_9813_without_ATP_SP005.raw	2	0	0	1	1	58	70			PEAKS DB
22	100	tr|H3BNU3|H3BNU3_HUMAN	H.VNVGTIGHVDHGK.T	Y	59.55	1331.69	13	1.2	666.858	2	18.18			25278000	9226500	4	F4:13332	20190405_SYPu_Einav_9813_without_ATP_SP005.raw	2	0	0	1	1	61	73			PEAKS DB
1	3	Q14677|EPN4_HUMAN	Y.TGDKASPDQNASTHTPQS.S	N	59.5	1840.82	18	0.8	921.421	2	15.65	49611000	54289000		907350	4	F4:10923	20190405_SYPu_Einav_9813_without_ATP_SP005.raw	3	1	1	0	1	294	311			PEAKS DB
3	10	tr|H0YD52|H0YD52_HUMAN	Y.TGDKASPDQNASTHTPQS.S	N	59.5	1840.82	18	0.8	921.421	2	15.65	49611000	54289000		907350	4	F4:10923	20190405_SYPu_Einav_9813_without_ATP_SP005.raw	3	1	1	0	1	11	28			PEAKS DB
1	3	Q14677|EPN4_HUMAN	W.SDPSVNISLDNLLPGMQPSKPQQPSLNT.M	Y	59.4	2976.49	28	-0.2	1489.26	2	64.05			22540000	25244000	3	F3:54663	20190405_SYPu_Einav_9813_with_ATP_SP006.raw	4	0	0	2	2	478	505			PEAKS DB
1	3	Q14677|EPN4_HUMAN	S.ALGPPPAASN(+.98)SSDLF.D	N	59.27	1443.69	15	0.6	722.855	2	55.51			29500000	25315000	4	F4:46613	20190405_SYPu_Einav_9813_without_ATP_SP005.raw	2	0	0	1	1	410	424	Deamidation (NQ)	N10:Deamidation (NQ):1000.00	PEAKS DB
3	10	tr|H0YD52|H0YD52_HUMAN	S.ALGPPPAASN(+.98)SSDLF.D	N	59.27	1443.69	15	0.6	722.855	2	55.51			29500000	25315000	4	F4:46613	20190405_SYPu_Einav_9813_without_ATP_SP005.raw	2	0	0	1	1	102	116	Deamidation (NQ)	N10:Deamidation (NQ):1000.00	PEAKS DB
5	11	P04264|K2C1_HUMAN	N.KLNDLEDALQQAK.E	Y	59.18	1484.78	13	1.1	743.403	2	40.07			10691000	25380000	4	F4:33222	20190405_SYPu_Einav_9813_without_ATP_SP005.raw	4	0	0	2	2	443	455			PEAKS DB
1	3	Q14677|EPN4_HUMAN	K.ASPDQNASTHTPQSSV.K	N	59	1625.73	16	1.3	813.876	2	17.42			27335000	41412000	3	F3:12959	20190405_SYPu_Einav_9813_with_ATP_SP006.raw	2	0	0	1	1	298	313			PEAKS DB
3	10	tr|H0YD52|H0YD52_HUMAN	K.ASPDQNASTHTPQSSV.K	N	59	1625.73	16	1.3	813.876	2	17.42			27335000	41412000	3	F3:12959	20190405_SYPu_Einav_9813_with_ATP_SP006.raw	2	0	0	1	1	15	30			PEAKS DB
2	6	Q9NSY1-2|BMP2K_HUMAN	N.PQKDGVNVVEEEIK.K	Y	58.79	1582.82	14	1.1	792.422	2	39.32				0	4	F4:32623	20190405_SYPu_Einav_9813_without_ATP_SP005.raw	0	0	0	0	0	209	222			PEAKS DB
2	7	Q9NSY1|BMP2K_HUMAN	N.PQKDGVNVVEEEIK.K	Y	58.79	1582.82	14	1.1	792.422	2	39.32				0	4	F4:32623	20190405_SYPu_Einav_9813_without_ATP_SP005.raw	0	0	0	0	0	209	222			PEAKS DB
1	3	Q14677|EPN4_HUMAN	F.ADFGSAAASGSFPSQVTATSG.N	Y	58.78	1914.86	21	1.2	958.442	2	46.29			8969300	12901000	3	F3:39142	20190405_SYPu_Einav_9813_with_ATP_SP006.raw	2	0	0	1	1	348	368			PEAKS DB
1	3	Q14677|EPN4_HUMAN	K.TIDLGAAAHYT(+79.97)GDKASPDQNASTH.T	Y	58.71	2520.09	24	4.1	1261.06	2	29.6			51663000		3	F3:24458	20190405_SYPu_Einav_9813_with_ATP_SP006.raw	2	0	0	2	0	284	307	Phosphorylation (STY)	T11:Phosphorylation (STY):12.28	PEAKS DB
1	3	Q14677|EPN4_HUMAN	M.SRSQNTDMVQKSVSKTLPSTW.S	Y	58.71	2379.19	21	2.3	794.074	3	41.63	4449400000	5196300000		2861300	4	F4:34729	20190405_SYPu_Einav_9813_without_ATP_SP005.raw	19	7	10	0	2	457	477			PEAKS DB
1	3	Q14677|EPN4_HUMAN	F.GSASQPAVELVSGSQS.A	N	58.58	1502.72	16	1.2	752.372	2	34.95	0		11201000	3109700	3	F3:29237	20190405_SYPu_Einav_9813_with_ATP_SP006.raw	2	0	0	1	1	394	409			PEAKS DB
3	10	tr|H0YD52|H0YD52_HUMAN	F.GSASQPAVELVSGSQS.A	N	58.58	1502.72	16	1.2	752.372	2	34.95	0		11201000	3109700	3	F3:29237	20190405_SYPu_Einav_9813_with_ATP_SP006.raw	2	0	0	1	1	86	101			PEAKS DB
8	12	P13645|K1C10_HUMAN	L.KQSLEASLAETEGRY.C	Y	58.57	1680.83	15	0.3	841.427	2	35.43		990150	1650900		3	F3:29717	20190405_SYPu_Einav_9813_with_ATP_SP006.raw	2	0	1	1	0	386	400			PEAKS DB
4	14	tr|A0A0C4DGB6|A0A0C4DGB6_HUMAN	T.E(-18.01)C(+71.04)C(+71.04)HGDLLEC(+71.04)ADDR.A	Y	58.34	1772.69	14	2.4	887.359	2	31.83				1466800	4	F4:25979	20190405_SYPu_Einav_9813_without_ATP_SP005.raw	1	0	0	0	1	268	281	Pyro-glu from E; Propionamide	E1:Pyro-glu from E:1000.00;C2:Propionamide:1000.00;C3:Propionamide:1000.00;C10:Propionamide:1000.00	PEAKS DB
4	15	P02768|ALBU_HUMAN	T.E(-18.01)C(+71.04)C(+71.04)HGDLLEC(+71.04)ADDR.A	Y	58.34	1772.69	14	2.4	887.359	2	31.83				1466800	4	F4:25979	20190405_SYPu_Einav_9813_without_ATP_SP005.raw	1	0	0	0	1	268	281	Pyro-glu from E; Propionamide	E1:Pyro-glu from E:1000.00;C2:Propionamide:1000.00;C3:Propionamide:1000.00;C10:Propionamide:1000.00	PEAKS DB
1	3	Q14677|EPN4_HUMAN	K.HIHITQATETTTTRH.K	Y	58.29	1745.88	15	1	582.971	3	16.7			104580000	2233300000	3	F3:12293	20190405_SYPu_Einav_9813_with_ATP_SP006.raw	10	0	0	4	6	261	275			PEAKS DB
2	6	Q9NSY1-2|BMP2K_HUMAN	Q.KDGVNVVEEEIK.K	Y	58.27	1357.71	12	1.4	679.866	2	28.04			45330000	41511000	4	F4:22500	20190405_SYPu_Einav_9813_without_ATP_SP005.raw	4	0	0	2	2	211	222			PEAKS DB
2	7	Q9NSY1|BMP2K_HUMAN	Q.KDGVNVVEEEIK.K	Y	58.27	1357.71	12	1.4	679.866	2	28.04			45330000	41511000	4	F4:22500	20190405_SYPu_Einav_9813_without_ATP_SP005.raw	4	0	0	2	2	211	222			PEAKS DB
1	3	Q14677|EPN4_HUMAN	H.TPQSSVKTSVPSSK.S	N	58.12	1431.76	14	1.7	716.89	2	16.61			2028400	16996000	4	F4:11828	20190405_SYPu_Einav_9813_without_ATP_SP005.raw	3	0	0	1	2	308	321			PEAKS DB
3	10	tr|H0YD52|H0YD52_HUMAN	H.TPQSSVKTSVPSSK.S	N	58.12	1431.76	14	1.7	716.89	2	16.61			2028400	16996000	4	F4:11828	20190405_SYPu_Einav_9813_without_ATP_SP005.raw	3	0	0	1	2	25	38			PEAKS DB
17	37	P81605|DCD_HUMAN	K.GAVHDVKDVLDSV.L	Y	58.06	1352.69	13	1.4	677.358	2	48.94			10867000	5704300	3	F3:41590	20190405_SYPu_Einav_9813_with_ATP_SP006.raw	2	0	0	1	1	97	109			PEAKS DB
4	14	tr|A0A0C4DGB6|A0A0C4DGB6_HUMAN	T.E(-18.01)C(+71.04)C(+71.04)HGDLLEC(+71.04)ADDRADLAKY.I	Y	57.91	2434.04	20	1.3	812.357	3	47.63			5920900	11432000	4	F4:39940	20190405_SYPu_Einav_9813_without_ATP_SP005.raw	2	0	0	1	1	268	287	Pyro-glu from E; Propionamide	E1:Pyro-glu from E:1000.00;C2:Propionamide:1000.00;C3:Propionamide:1000.00;C10:Propionamide:1000.00	PEAKS DB
4	15	P02768|ALBU_HUMAN	T.E(-18.01)C(+71.04)C(+71.04)HGDLLEC(+71.04)ADDRADLAKY.I	Y	57.91	2434.04	20	1.3	812.357	3	47.63			5920900	11432000	4	F4:39940	20190405_SYPu_Einav_9813_without_ATP_SP005.raw	2	0	0	1	1	268	287	Pyro-glu from E; Propionamide	E1:Pyro-glu from E:1000.00;C2:Propionamide:1000.00;C3:Propionamide:1000.00;C10:Propionamide:1000.00	PEAKS DB
2	6	Q9NSY1-2|BMP2K_HUMAN	K.DGVNVVEEEIKK.Y	Y	57.87	1357.71	12	0.2	679.865	2	31.64			934610000	861150000	4	F4:25569	20190405_SYPu_Einav_9813_without_ATP_SP005.raw	5	0	0	2	3	212	223			PEAKS DB
2	7	Q9NSY1|BMP2K_HUMAN	K.DGVNVVEEEIKK.Y	Y	57.87	1357.71	12	0.2	679.865	2	31.64			934610000	861150000	4	F4:25569	20190405_SYPu_Einav_9813_without_ATP_SP005.raw	5	0	0	2	3	212	223			PEAKS DB
1	3	Q14677|EPN4_HUMAN	F.GSAAASGSFPSQVTA.T	Y	57.73	1336.63	15	0.8	669.324	2	32.24	3862100	1595300	383060000	348100000	4	F4:26833	20190405_SYPu_Einav_9813_without_ATP_SP005.raw	4	1	1	1	1	351	365			PEAKS DB
1	3	Q14677|EPN4_HUMAN	F.NQAPSGPVASSGEFFGSASQPAVELVSGSQSALGPPPAASN.S	N	57.52	3853.84	41	1.9	1285.63	3	62				4966900	4	F4:52297	20190405_SYPu_Einav_9813_without_ATP_SP005.raw	2	0	0	0	2	379	419			PEAKS DB
3	10	tr|H0YD52|H0YD52_HUMAN	F.NQAPSGPVASSGEFFGSASQPAVELVSGSQSALGPPPAASN.S	N	57.52	3853.84	41	1.9	1285.63	3	62				4966900	4	F4:52297	20190405_SYPu_Einav_9813_without_ATP_SP005.raw	2	0	0	0	2	71	111			PEAKS DB
1	3	Q14677|EPN4_HUMAN	W.SAFNQAPSGPVASSGEFF.G	N	57.43	1798.82	18	1.4	900.42	2	58.49	4310300	4436500		5385300	4	F4:49284	20190405_SYPu_Einav_9813_without_ATP_SP005.raw	3	1	1	0	1	376	393			PEAKS DB
3	10	tr|H0YD52|H0YD52_HUMAN	W.SAFNQAPSGPVASSGEFF.G	N	57.43	1798.82	18	1.4	900.42	2	58.49	4310300	4436500		5385300	4	F4:49284	20190405_SYPu_Einav_9813_without_ATP_SP005.raw	3	1	1	0	1	68	85			PEAKS DB
5	11	P04264|K2C1_HUMAN	R.SLDLDSIIAEVK.A	Y	57.39	1301.71	12	0.7	651.864	2	62.02			60068000	126650000	3	F3:52791	20190405_SYPu_Einav_9813_with_ATP_SP006.raw	3	0	0	1	2	344	355			PEAKS DB
8	12	P13645|K1C10_HUMAN	K.QSLEASLAETEGRY.C	Y	57.29	1552.74	14	2.2	777.381	2	46.85			14721000	24633000	4	F4:39330	20190405_SYPu_Einav_9813_without_ATP_SP005.raw	3	0	0	1	2	387	400			PEAKS DB
1	3	Q14677|EPN4_HUMAN	F.SDKLGELSDKIGS.T	Y	57.25	1347.69	13	1.2	674.855	2	28.06	488470000	426460000		30338000	4	F4:22548	20190405_SYPu_Einav_9813_without_ATP_SP005.raw	6	2	2	0	2	198	210			PEAKS DB
1	3	Q14677|EPN4_HUMAN	F.NQAPSGPVASSGEFFGSASQPAVEL.V	N	57.14	2433.14	25	1	1217.59	2	60.04	48401000	34598000	1187500	37442000	4	F4:50549	20190405_SYPu_Einav_9813_without_ATP_SP005.raw	7	1	1	1	4	379	403			PEAKS DB
3	10	tr|H0YD52|H0YD52_HUMAN	F.NQAPSGPVASSGEFFGSASQPAVEL.V	N	57.14	2433.14	25	1	1217.59	2	60.04	48401000	34598000	1187500	37442000	4	F4:50549	20190405_SYPu_Einav_9813_without_ATP_SP005.raw	7	1	1	1	4	71	95			PEAKS DB
4	14	tr|A0A0C4DGB6|A0A0C4DGB6_HUMAN	K.KVPQ(+.98)VSTPTLVEVSR.N	Y	57	1639.91	15	1.2	547.648	3	40.13			11325000	17922000	4	F4:33346	20190405_SYPu_Einav_9813_without_ATP_SP005.raw	3	0	0	1	2	438	452	Deamidation (NQ)	Q4:Deamidation (NQ):1000.00	PEAKS DB
4	15	P02768|ALBU_HUMAN	K.KVPQ(+.98)VSTPTLVEVSR.N	Y	57	1639.91	15	1.2	547.648	3	40.13			11325000	17922000	4	F4:33346	20190405_SYPu_Einav_9813_without_ATP_SP005.raw	3	0	0	1	2	438	452	Deamidation (NQ)	Q4:Deamidation (NQ):1000.00	PEAKS DB
1	3	Q14677|EPN4_HUMAN	W.SAFNQAPSGPVASSGEF.F	N	56.97	1651.75	17	1.2	826.886	2	47.55	19480000	18438000	5254600	30618000	3	F3:40320	20190405_SYPu_Einav_9813_with_ATP_SP006.raw	4	1	1	1	1	376	392			PEAKS DB
3	10	tr|H0YD52|H0YD52_HUMAN	W.SAFNQAPSGPVASSGEF.F	N	56.97	1651.75	17	1.2	826.886	2	47.55	19480000	18438000	5254600	30618000	3	F3:40320	20190405_SYPu_Einav_9813_with_ATP_SP006.raw	4	1	1	1	1	68	84			PEAKS DB
2	6	Q9NSY1-2|BMP2K_HUMAN	K.DGVNVVEEEIK.K	Y	56.94	1229.61	11	1.1	615.817	2	37.94			4676000000	6553300000	3	F3:31554	20190405_SYPu_Einav_9813_with_ATP_SP006.raw	10	0	0	5	5	212	222			PEAKS DB
2	7	Q9NSY1|BMP2K_HUMAN	K.DGVNVVEEEIK.K	Y	56.94	1229.61	11	1.1	615.817	2	37.94			4676000000	6553300000	3	F3:31554	20190405_SYPu_Einav_9813_with_ATP_SP006.raw	10	0	0	5	5	212	222			PEAKS DB
4	14	tr|A0A0C4DGB6|A0A0C4DGB6_HUMAN	T.KKVPQVSTPTLVEVSR.N	Y	56.89	1767.03	16	1.8	590.019	3	29.8			18829000	15190000	3	F3:24619	20190405_SYPu_Einav_9813_with_ATP_SP006.raw	3	0	0	2	1	437	452			PEAKS DB
4	15	P02768|ALBU_HUMAN	T.KKVPQVSTPTLVEVSR.N	Y	56.89	1767.03	16	1.8	590.019	3	29.8			18829000	15190000	3	F3:24619	20190405_SYPu_Einav_9813_with_ATP_SP006.raw	3	0	0	2	1	437	452			PEAKS DB
1	3	Q14677|EPN4_HUMAN	R.SQNTDMVQKSVSK.T	Y	56.86	1450.71	13	1.4	726.366	2	16.14			4535200	1203100	3	F3:11722	20190405_SYPu_Einav_9813_with_ATP_SP006.raw	3	0	0	2	1	459	471			PEAKS DB
1	3	Q14677|EPN4_HUMAN	K.R(+14.02)(+42.01)TAN(+.98)PSK(+14.02)TIDLGAAAHY.T	Y	56.84	1855.94	17	8.4	619.663	3	27.51	23223000	44409000	1222300000	608190000	3	F3:22706	20190405_SYPu_Einav_9813_with_ATP_SP006.raw	10	1	1	5	3	277	293	Methylation(KR); Acetylation (N-term); Deamidation (NQ)	R1:Methylation(KR):1000.00;R1:Acetylation (N-term):1000.00;N4:Deamidation (NQ):1000.00;K7:Methylation(KR):1000.00	PEAKS DB
1	3	Q14677|EPN4_HUMAN	F.SDKLGELSDK.I	Y	56.77	1090.55	10	-0.1	546.285	2	18.03	10412000	8120100	89477000	360660000	4	F4:13057	20190405_SYPu_Einav_9813_without_ATP_SP005.raw	6	1	1	2	2	198	207			PEAKS DB
1	3	Q14677|EPN4_HUMAN	F.GSASQPAVELVSGSQ.S	N	56.64	1415.69	15	1.2	708.856	2	35.32			159700000	248780000	3	F3:29731	20190405_SYPu_Einav_9813_with_ATP_SP006.raw	2	0	0	1	1	394	408			PEAKS DB
3	10	tr|H0YD52|H0YD52_HUMAN	F.GSASQPAVELVSGSQ.S	N	56.64	1415.69	15	1.2	708.856	2	35.32			159700000	248780000	3	F3:29731	20190405_SYPu_Einav_9813_with_ATP_SP006.raw	2	0	0	1	1	86	100			PEAKS DB
2	6	Q9NSY1-2|BMP2K_HUMAN	F.LNPQK(+42.01)DGVNVVEEEIK.K	Y	56.56	1851.96	16	1.2	926.991	2	50.56			4387800	1227600	3	F3:42948	20190405_SYPu_Einav_9813_with_ATP_SP006.raw	2	0	0	1	1	207	222	Acetylation (K)	K5:Acetylation (K):77.35	PEAKS DB
2	7	Q9NSY1|BMP2K_HUMAN	F.LNPQK(+42.01)DGVNVVEEEIK.K	Y	56.56	1851.96	16	1.2	926.991	2	50.56			4387800	1227600	3	F3:42948	20190405_SYPu_Einav_9813_with_ATP_SP006.raw	2	0	0	1	1	207	222	Acetylation (K)	K5:Acetylation (K):77.35	PEAKS DB
4	14	tr|A0A0C4DGB6|A0A0C4DGB6_HUMAN	C.C(+71.04)HGDLLEC(+71.04)ADDR.A	Y	56.54	1487.61	12	1.3	744.818	2	23.27			301200000	180780000	4	F4:18110	20190405_SYPu_Einav_9813_without_ATP_SP005.raw	8	0	0	6	2	270	281	Propionamide	C1:Propionamide:1000.00;C8:Propionamide:1000.00	PEAKS DB
4	15	P02768|ALBU_HUMAN	C.C(+71.04)HGDLLEC(+71.04)ADDR.A	Y	56.54	1487.61	12	1.3	744.818	2	23.27			301200000	180780000	4	F4:18110	20190405_SYPu_Einav_9813_without_ATP_SP005.raw	8	0	0	6	2	270	281	Propionamide	C1:Propionamide:1000.00;C8:Propionamide:1000.00	PEAKS DB
9	13	P35908|K22E_HUMAN	R.NLDLDSIIAEVK.A	N	56.54	1328.72	12	1.6	665.371	2	68.73				27977000	4	F4:57843	20190405_SYPu_Einav_9813_without_ATP_SP005.raw	1	0	0	0	1	342	353			PEAKS DB
12	28	P48668|K2C6C_HUMAN	R.NLDLDSIIAEVK.A	N	56.54	1328.72	12	1.6	665.371	2	68.73				27977000	4	F4:57843	20190405_SYPu_Einav_9813_without_ATP_SP005.raw	1	0	0	0	1	327	338			PEAKS DB
11	29	P13647|K2C5_HUMAN	R.NLDLDSIIAEVK.A	N	56.54	1328.72	12	1.6	665.371	2	68.73				27977000	4	F4:57843	20190405_SYPu_Einav_9813_without_ATP_SP005.raw	1	0	0	0	1	332	343			PEAKS DB
15	31	P04259|K2C6B_HUMAN	R.NLDLDSIIAEVK.A	N	56.54	1328.72	12	1.6	665.371	2	68.73				27977000	4	F4:57843	20190405_SYPu_Einav_9813_without_ATP_SP005.raw	1	0	0	0	1	327	338			PEAKS DB
16	30	P02538|K2C6A_HUMAN	R.NLDLDSIIAEVK.A	N	56.54	1328.72	12	1.6	665.371	2	68.73				27977000	4	F4:57843	20190405_SYPu_Einav_9813_without_ATP_SP005.raw	1	0	0	0	1	327	338			PEAKS DB
1	3	Q14677|EPN4_HUMAN	K.IGSTIDDTISKF.R	Y	56.46	1295.66	12	0.7	648.841	2	56.17	4810700	3188300	86670000000	75491000000	3	F3:49412	20190405_SYPu_Einav_9813_with_ATP_SP006.raw	44	1	1	27	15	208	219			PEAKS DB
2	6	Q9NSY1-2|BMP2K_HUMAN	Y.VLC(+71.04)DFGSATNK.F	Y	56.3	1224.58	11	1	613.301	2	26.26	5644600	4008800	16780000	52881000	3	F3:21253	20190405_SYPu_Einav_9813_with_ATP_SP006.raw	4	1	1	1	1	195	205	Propionamide	C3:Propionamide:1000.00	PEAKS DB
2	7	Q9NSY1|BMP2K_HUMAN	Y.VLC(+71.04)DFGSATNK.F	Y	56.3	1224.58	11	1	613.301	2	26.26	5644600	4008800	16780000	52881000	3	F3:21253	20190405_SYPu_Einav_9813_with_ATP_SP006.raw	4	1	1	1	1	195	205	Propionamide	C3:Propionamide:1000.00	PEAKS DB
1	3	Q14677|EPN4_HUMAN	A.SGSFPSQVTATSGNGDFGDW.S	Y	56.22	2015.85	20	2.4	1008.94	2	57.75			28590000	41347000	4	F4:48811	20190405_SYPu_Einav_9813_without_ATP_SP005.raw	3	0	0	1	2	356	375			PEAKS DB
1	3	Q14677|EPN4_HUMAN	K.HIHITQATETTT.T	Y	56.21	1351.67	12	1.5	676.848	2	18.06			2509200000	1883100000	3	F3:14340	20190405_SYPu_Einav_9813_with_ATP_SP006.raw	8	0	0	4	4	261	272			PEAKS DB
6	4	P35527|K1C9_HUMAN	L.QMIQEQISNLEAQITDVR.Q	Y	56.18	2115.06	18	-0.1	706.031	3	68.48				4104600	4	F4:57699	20190405_SYPu_Einav_9813_without_ATP_SP005.raw	1	0	0	0	1	410	427			PEAKS DB
2	6	Q9NSY1-2|BMP2K_HUMAN	R.FMLEPDPEHRPDIF.Q	Y	55.97	1741.81	14	3.4	871.921	2	67.63			247440000	550310000	3	F3:57642	20190405_SYPu_Einav_9813_with_ATP_SP006.raw	8	0	0	4	4	296	309			PEAKS DB
2	7	Q9NSY1|BMP2K_HUMAN	R.FMLEPDPEHRPDIF.Q	Y	55.97	1741.81	14	3.4	871.921	2	67.63			247440000	550310000	3	F3:57642	20190405_SYPu_Einav_9813_with_ATP_SP006.raw	8	0	0	4	4	296	309			PEAKS DB
4	14	tr|A0A0C4DGB6|A0A0C4DGB6_HUMAN	C.HGDLLEC(+71.04)ADDR.A	Y	55.93	1313.57	11	1.6	657.795	2	21.02			1258300		3	F3:16490	20190405_SYPu_Einav_9813_with_ATP_SP006.raw	1	0	0	1	0	271	281	Propionamide	C7:Propionamide:1000.00	PEAKS DB
4	15	P02768|ALBU_HUMAN	C.HGDLLEC(+71.04)ADDR.A	Y	55.93	1313.57	11	1.6	657.795	2	21.02			1258300		3	F3:16490	20190405_SYPu_Einav_9813_with_ATP_SP006.raw	1	0	0	1	0	271	281	Propionamide	C7:Propionamide:1000.00	PEAKS DB
2	6	Q9NSY1-2|BMP2K_HUMAN	K.DGVNVVEEEIK(+42.01)KY.T	Y	55.89	1562.78	13	1.2	782.403	2	57.01			11358000	3844500	4	F4:48044	20190405_SYPu_Einav_9813_without_ATP_SP005.raw	3	0	0	2	1	212	224	Acetylation (K)	K11:Acetylation (K):14.02	PEAKS DB
2	7	Q9NSY1|BMP2K_HUMAN	K.DGVNVVEEEIK(+42.01)KY.T	Y	55.89	1562.78	13	1.2	782.403	2	57.01			11358000	3844500	4	F4:48044	20190405_SYPu_Einav_9813_without_ATP_SP005.raw	3	0	0	2	1	212	224	Acetylation (K)	K11:Acetylation (K):14.02	PEAKS DB
2	6	Q9NSY1-2|BMP2K_HUMAN	K.LQTGFTEPEVLQIF.C	Y	55.81	1620.84	14	1.1	811.432	2	69.85	4260000		427780000	549610000	4	F4:58993	20190405_SYPu_Einav_9813_without_ATP_SP005.raw	3	1	0	1	1	146	159			PEAKS DB
2	7	Q9NSY1|BMP2K_HUMAN	K.LQTGFTEPEVLQIF.C	Y	55.81	1620.84	14	1.1	811.432	2	69.85	4260000		427780000	549610000	4	F4:58993	20190405_SYPu_Einav_9813_without_ATP_SP005.raw	3	1	0	1	1	146	159			PEAKS DB
6	4	P35527|K1C9_HUMAN	F.GGGFGGGSGGGFGGGYGSGF.G	Y	55.63	1594.64	20	-0.5	798.332	2	54.9	3077500	11978000		2211300	4	F4:46149	20190405_SYPu_Einav_9813_without_ATP_SP005.raw	3	1	1	0	1	112	131			PEAKS DB
88	103	tr|A0A087WWM4|A0A087WWM4_HUMAN	Y.SGVPIIAANMDTVGTF.E	Y	55.58	1591.79	16	2.3	796.908	2	62.28			3725800		3	F3:53143	20190405_SYPu_Einav_9813_with_ATP_SP006.raw	1	0	0	1	0	46	61			PEAKS DB
88	105	tr|H0YNJ6|H0YNJ6_HUMAN	Y.SGVPIIAANMDTVGTF.E	Y	55.58	1591.79	16	2.3	796.908	2	62.28			3725800		3	F3:53143	20190405_SYPu_Einav_9813_with_ATP_SP006.raw	1	0	0	1	0	64	79			PEAKS DB
88	107	tr|A0A0B4J281|A0A0B4J281_HUMAN	Y.SGVPIIAANMDTVGTF.E	Y	55.58	1591.79	16	2.3	796.908	2	62.28			3725800		3	F3:53143	20190405_SYPu_Einav_9813_with_ATP_SP006.raw	1	0	0	1	0	46	61			PEAKS DB
88	108	tr|H0YMG3|H0YMG3_HUMAN	Y.SGVPIIAANMDTVGTF.E	Y	55.58	1591.79	16	2.3	796.908	2	62.28			3725800		3	F3:53143	20190405_SYPu_Einav_9813_with_ATP_SP006.raw	1	0	0	1	0	46	61			PEAKS DB
88	109	tr|H0YKK3|H0YKK3_HUMAN	Y.SGVPIIAANMDTVGTF.E	Y	55.58	1591.79	16	2.3	796.908	2	62.28			3725800		3	F3:53143	20190405_SYPu_Einav_9813_with_ATP_SP006.raw	1	0	0	1	0	64	79			PEAKS DB
88	110	tr|H0YN74|H0YN74_HUMAN	Y.SGVPIIAANMDTVGTF.E	Y	55.58	1591.79	16	2.3	796.908	2	62.28			3725800		3	F3:53143	20190405_SYPu_Einav_9813_with_ATP_SP006.raw	1	0	0	1	0	64	79			PEAKS DB
88	111	tr|H0YMR9|H0YMR9_HUMAN	Y.SGVPIIAANMDTVGTF.E	Y	55.58	1591.79	16	2.3	796.908	2	62.28			3725800		3	F3:53143	20190405_SYPu_Einav_9813_with_ATP_SP006.raw	1	0	0	1	0	46	61			PEAKS DB
88	112	tr|H0YMV5|H0YMV5_HUMAN	Y.SGVPIIAANMDTVGTF.E	Y	55.58	1591.79	16	2.3	796.908	2	62.28			3725800		3	F3:53143	20190405_SYPu_Einav_9813_with_ATP_SP006.raw	1	0	0	1	0	46	61			PEAKS DB
88	113	tr|H0YNH0|H0YNH0_HUMAN	Y.SGVPIIAANMDTVGTF.E	Y	55.58	1591.79	16	2.3	796.908	2	62.28			3725800		3	F3:53143	20190405_SYPu_Einav_9813_with_ATP_SP006.raw	1	0	0	1	0	46	61			PEAKS DB
88	114	tr|H0YMB3|H0YMB3_HUMAN	Y.SGVPIIAANMDTVGTF.E	Y	55.58	1591.79	16	2.3	796.908	2	62.28			3725800		3	F3:53143	20190405_SYPu_Einav_9813_with_ATP_SP006.raw	1	0	0	1	0	46	61			PEAKS DB
88	115	Q9P2T1-3|GMPR2_HUMAN	Y.SGVPIIAANMDTVGTF.E	Y	55.58	1591.79	16	2.3	796.908	2	62.28			3725800		3	F3:53143	20190405_SYPu_Einav_9813_with_ATP_SP006.raw	1	0	0	1	0	46	61			PEAKS DB
88	116	tr|H0YLV5|H0YLV5_HUMAN	Y.SGVPIIAANMDTVGTF.E	Y	55.58	1591.79	16	2.3	796.908	2	62.28			3725800		3	F3:53143	20190405_SYPu_Einav_9813_with_ATP_SP006.raw	1	0	0	1	0	64	79			PEAKS DB
88	117	Q9P2T1|GMPR2_HUMAN	Y.SGVPIIAANMDTVGTF.E	Y	55.58	1591.79	16	2.3	796.908	2	62.28			3725800		3	F3:53143	20190405_SYPu_Einav_9813_with_ATP_SP006.raw	1	0	0	1	0	46	61			PEAKS DB
88	118	tr|F8WAN9|F8WAN9_HUMAN	Y.SGVPIIAANMDTVGTF.E	Y	55.58	1591.79	16	2.3	796.908	2	62.28			3725800		3	F3:53143	20190405_SYPu_Einav_9813_with_ATP_SP006.raw	1	0	0	1	0	46	61			PEAKS DB
88	119	Q9P2T1-2|GMPR2_HUMAN	Y.SGVPIIAANMDTVGTF.E	Y	55.58	1591.79	16	2.3	796.908	2	62.28			3725800		3	F3:53143	20190405_SYPu_Einav_9813_with_ATP_SP006.raw	1	0	0	1	0	64	79			PEAKS DB
1	3	Q14677|EPN4_HUMAN	F.ADFGSAAASGSFPSQV.T	Y	55.56	1497.67	16	1	749.848	2	48.9	15910000	18510000	0	20311000	4	F4:41075	20190405_SYPu_Einav_9813_without_ATP_SP005.raw	3	1	1	0	1	348	363			PEAKS DB
7	39	P17538|CTRB1_HUMAN	R.TSDVVVAGEF.D	Y	55.53	1022.49	10	0.7	512.256	2	45.42			28104000	41038000	4	F4:38066	20190405_SYPu_Einav_9813_without_ATP_SP005.raw	2	0	0	1	1	80	89			PEAKS DB
7	38	tr|A0A2R8YCR2|A0A2R8YCR2_HUMAN	R.TSDVVVAGEF.D	Y	55.53	1022.49	10	0.7	512.256	2	45.42			28104000	41038000	4	F4:38066	20190405_SYPu_Einav_9813_without_ATP_SP005.raw	2	0	0	1	1	80	89			PEAKS DB
7	41	tr|A0A2R8YG87|A0A2R8YG87_HUMAN	R.TSDVVVAGEF.D	Y	55.53	1022.49	10	0.7	512.256	2	45.42			28104000	41038000	4	F4:38066	20190405_SYPu_Einav_9813_without_ATP_SP005.raw	2	0	0	1	1	80	89			PEAKS DB
7	40	Q6GPI1|CTRB2_HUMAN	R.TSDVVVAGEF.D	Y	55.53	1022.49	10	0.7	512.256	2	45.42			28104000	41038000	4	F4:38066	20190405_SYPu_Einav_9813_without_ATP_SP005.raw	2	0	0	1	1	80	89			PEAKS DB
5	11	P04264|K2C1_HUMAN	Y.GPVC(+71.04)PPGGIQEVTINQSLLQ(+.98)PL.N	Y	55.4	2331.21	22	9.6	1166.63	2	64.1				0	4	F4:54079	20190405_SYPu_Einav_9813_without_ATP_SP005.raw	0	0	0	0	0	144	165	Propionamide; Deamidation (NQ)	C4:Propionamide:1000.00;Q20:Deamidation (NQ):42.68	PEAKS DB
6	4	P35527|K1C9_HUMAN	L.TGQNSGDVNVEINVAPGKDLTK.T	Y	55.22	2255.14	22	0.9	752.724	3	35.77				4575700	4	F4:29528	20190405_SYPu_Einav_9813_without_ATP_SP005.raw	1	0	0	0	1	300	321			PEAKS DB
1	3	Q14677|EPN4_HUMAN	W.SDPSVNISLDNLLPGMQPSKPQQ.P	Y	55.11	2464.23	23	2	1233.13	2	60.95			4525400		3	F3:52029	20190405_SYPu_Einav_9813_with_ATP_SP006.raw	2	0	0	2	0	478	500			PEAKS DB
2	6	Q9NSY1-2|BMP2K_HUMAN	G.RHQVTLEESLAEGGF.S	Y	55.1	1671.82	15	2.7	558.285	3	68.71			12124000	28519000	4	F4:57848	20190405_SYPu_Einav_9813_without_ATP_SP005.raw	5	0	0	3	2	48	62			PEAKS DB
2	7	Q9NSY1|BMP2K_HUMAN	G.RHQVTLEESLAEGGF.S	Y	55.1	1671.82	15	2.7	558.285	3	68.71			12124000	28519000	4	F4:57848	20190405_SYPu_Einav_9813_without_ATP_SP005.raw	5	0	0	3	2	48	62			PEAKS DB
4	14	tr|A0A0C4DGB6|A0A0C4DGB6_HUMAN	H.GDLLEC(+71.04)ADDRADLAKY.I	Y	55.07	1837.85	16	0.7	919.938	2	46.84			9506900	5377800	4	F4:39205	20190405_SYPu_Einav_9813_without_ATP_SP005.raw	3	0	0	2	1	272	287	Propionamide	C6:Propionamide:1000.00	PEAKS DB
4	15	P02768|ALBU_HUMAN	H.GDLLEC(+71.04)ADDRADLAKY.I	Y	55.07	1837.85	16	0.7	919.938	2	46.84			9506900	5377800	4	F4:39205	20190405_SYPu_Einav_9813_without_ATP_SP005.raw	3	0	0	2	1	272	287	Propionamide	C6:Propionamide:1000.00	PEAKS DB
1	3	Q14677|EPN4_HUMAN	F.GSAAASGSFPSQVTAT.S	Y	54.97	1437.67	16	1.3	719.848	2	32.06	82246000	55223000	448470000	480280000	4	F4:26289	20190405_SYPu_Einav_9813_without_ATP_SP005.raw	4	1	1	1	1	351	366			PEAKS DB
5	11	P04264|K2C1_HUMAN	R.FLEQQNQVLQTK.W	N	54.78	1474.78	12	1.6	738.401	2	30.48				1905600	4	F4:24861	20190405_SYPu_Einav_9813_without_ATP_SP005.raw	1	0	0	0	1	200	211			PEAKS DB
9	13	P35908|K22E_HUMAN	R.FLEQQNQVLQTK.W	N	54.78	1474.78	12	1.6	738.401	2	30.48				1905600	4	F4:24861	20190405_SYPu_Einav_9813_without_ATP_SP005.raw	1	0	0	0	1	198	209			PEAKS DB
13	35	Q7Z794|K2C1B_HUMAN	R.FLEQQNQVLQTK.W	N	54.78	1474.78	12	1.6	738.401	2	30.48				1905600	4	F4:24861	20190405_SYPu_Einav_9813_without_ATP_SP005.raw	1	0	0	0	1	184	195			PEAKS DB
1	3	Q14677|EPN4_HUMAN	F.ADFGSAAASGSFPSQVTAT.S	Y	54.72	1770.81	19	1.4	886.415	2	47.64		405070000	222240000	302330000	3	F3:40085	20190405_SYPu_Einav_9813_with_ATP_SP006.raw	3	0	1	1	1	348	366			PEAKS DB
1	3	Q14677|EPN4_HUMAN	M.TSGTVQPKQDAFANF.A	Y	54.67	1609.77	15	0.8	805.898	2	41.14	794550000	763330000		3098000	4	F4:34202	20190405_SYPu_Einav_9813_without_ATP_SP005.raw	3	1	1	0	1	606	620			PEAKS DB
1	3	Q14677|EPN4_HUMAN	S.KTIDLGAAAHY.T	Y	54.65	1158.6	11	1.2	580.312	2	28.02	46849000	38057000	445520000	324950000	4	F4:22420	20190405_SYPu_Einav_9813_without_ATP_SP005.raw	5	1	1	2	1	283	293			PEAKS DB
2	6	Q9NSY1-2|BMP2K_HUMAN	K.K(+42.01)(+42.01)DC(+71.04)PVSN(+.98)INNSSIPSALPEPMTASE.A	Y	54.61	2756.25	25	6	1379.15	2	56.72			44587000	185720000	4	F4:47701	20190405_SYPu_Einav_9813_without_ATP_SP005.raw	4	0	0	2	2	321	345	Acetylation (K); Acetylation (N-term); Propionamide; Deamidation (NQ)	K1:Acetylation (K):1000.00;K1:Acetylation (N-term):1000.00;C3:Propionamide:1000.00;N7:Deamidation (NQ):20.41	PEAKS DB
2	7	Q9NSY1|BMP2K_HUMAN	K.K(+42.01)(+42.01)DC(+71.04)PVSN(+.98)INNSSIPSALPEPMTASE.A	Y	54.61	2756.25	25	6	1379.15	2	56.72			44587000	185720000	4	F4:47701	20190405_SYPu_Einav_9813_without_ATP_SP005.raw	4	0	0	2	2	321	345	Acetylation (K); Acetylation (N-term); Propionamide; Deamidation (NQ)	K1:Acetylation (K):1000.00;K1:Acetylation (N-term):1000.00;C3:Propionamide:1000.00;N7:Deamidation (NQ):20.41	PEAKS DB
1	3	Q14677|EPN4_HUMAN	F.KDEEETVTTKH.I	Y	54.47	1315.63	11	1.4	658.824	2	15.17	5154400	2500700	210510000	126690000	3	F3:10692	20190405_SYPu_Einav_9813_with_ATP_SP006.raw	12	1	1	6	4	251	261			PEAKS DB
1	3	Q14677|EPN4_HUMAN	F.GSAAASGSFPSQ(+.98)VTATSGN(+.98)GDFGDW(+15.99).S	Y	54.3	2390.98	25	9.5	1196.51	2	51.35			2515300	24666000	3	F3:43695	20190405_SYPu_Einav_9813_with_ATP_SP006.raw	3	0	0	1	2	351	375	Deamidation (NQ); Oxidation (HW)	Q12:Deamidation (NQ):1000.00;N19:Deamidation (NQ):1000.00;W25:Oxidation (HW):1000.00	PEAKS DB
2	6	Q9NSY1-2|BMP2K_HUMAN	K.KLQT(+79.97)GFTEPEVLQIF.C	Y	54.26	1828.9	15	2.8	915.464	2	68.73			63752000	52364000	4	F4:58053	20190405_SYPu_Einav_9813_without_ATP_SP005.raw	2	0	0	1	1	145	159	Phosphorylation (STY)	T4:Phosphorylation (STY):18.00	PEAKS DB
2	7	Q9NSY1|BMP2K_HUMAN	K.KLQT(+79.97)GFTEPEVLQIF.C	Y	54.26	1828.9	15	2.8	915.464	2	68.73			63752000	52364000	4	F4:58053	20190405_SYPu_Einav_9813_without_ATP_SP005.raw	2	0	0	1	1	145	159	Phosphorylation (STY)	T4:Phosphorylation (STY):18.00	PEAKS DB
1	3	Q14677|EPN4_HUMAN	G.EFKDEEETVTTK.H	Y	54.2	1454.68	12	0.8	728.35	2	19.77				2418900	4	F4:14903	20190405_SYPu_Einav_9813_without_ATP_SP005.raw	1	0	0	0	1	249	260			PEAKS DB
5	11	P04264|K2C1_HUMAN	Y.GPVC(+71.04)PPGGIQEVTINQSLLQPL.N	Y	54.11	2330.23	22	1.3	777.755	3	64.22	2825200	13409000		23729000	4	F4:54085	20190405_SYPu_Einav_9813_without_ATP_SP005.raw	4	1	1	0	2	144	165	Propionamide	C4:Propionamide:1000.00	PEAKS DB
5	11	P04264|K2C1_HUMAN	K.LNDLEDALQQAK.E	Y	53.98	1356.69	12	1.4	679.355	2	42.99			29034000	46478000	3	F3:36293	20190405_SYPu_Einav_9813_with_ATP_SP006.raw	2	0	0	1	1	444	455			PEAKS DB
2	6	Q9NSY1-2|BMP2K_HUMAN	F.MLEPDPEHRPDIF.Q	Y	53.93	1594.74	13	1.5	798.384	2	68.64	2867400000	1981800000	19688000000	13840000000	4	F4:57764	20190405_SYPu_Einav_9813_without_ATP_SP005.raw	21	2	2	10	7	297	309			PEAKS DB
2	7	Q9NSY1|BMP2K_HUMAN	F.MLEPDPEHRPDIF.Q	Y	53.93	1594.74	13	1.5	798.384	2	68.64	2867400000	1981800000	19688000000	13840000000	4	F4:57764	20190405_SYPu_Einav_9813_without_ATP_SP005.raw	21	2	2	10	7	297	309			PEAKS DB
4	14	tr|A0A0C4DGB6|A0A0C4DGB6_HUMAN	T.EC(+71.04)C(+71.04)HGDLLECADDRADLAK.Y	Y	53.83	2217.95	19	1	740.326	3	32.04			237550000	54762000	3	F3:26518	20190405_SYPu_Einav_9813_with_ATP_SP006.raw	5	0	0	3	2	268	286	Propionamide	C2:Propionamide:1000.00;C3:Propionamide:1000.00	PEAKS PTM
4	15	P02768|ALBU_HUMAN	T.EC(+71.04)C(+71.04)HGDLLECADDRADLAK.Y	Y	53.83	2217.95	19	1	740.326	3	32.04			237550000	54762000	3	F3:26518	20190405_SYPu_Einav_9813_with_ATP_SP006.raw	5	0	0	3	2	268	286	Propionamide	C2:Propionamide:1000.00;C3:Propionamide:1000.00	PEAKS PTM
1	3	Q14677|EPN4_HUMAN	F.ADFGSAAASGSFPSQVT.A	Y	53.75	1598.72	17	0.8	800.372	2	46.36	32478000	34993000	205430000	263730000	4	F4:38705	20190405_SYPu_Einav_9813_without_ATP_SP005.raw	4	1	1	1	1	348	364			PEAKS DB
6	4	P35527|K1C9_HUMAN	K.VQALEEANNDLENK.I	Y	53.57	1585.76	14	0.3	793.89	2	28.74			20074000	58808000	4	F4:23348	20190405_SYPu_Einav_9813_without_ATP_SP005.raw	2	0	0	1	1	171	184			PEAKS DB
1	3	Q14677|EPN4_HUMAN	K.HIHITQATETTTT.R	Y	53.47	1452.72	13	0.8	727.371	2	18.21			2962000000	3238500000	3	F3:13717	20190405_SYPu_Einav_9813_with_ATP_SP006.raw	6	0	0	3	3	261	273			PEAKS DB
2	6	Q9NSY1-2|BMP2K_HUMAN	Y.VNNMPDLNVC(+71.04)KR.E	Y	53.46	1472.72	12	1.4	737.373	2	27.24			0	29925000	4	F4:21794	20190405_SYPu_Einav_9813_without_ATP_SP005.raw	2	0	0	0	2	83	94	Propionamide	C10:Propionamide:1000.00	PEAKS DB
2	7	Q9NSY1|BMP2K_HUMAN	Y.VNNMPDLNVC(+71.04)KR.E	Y	53.46	1472.72	12	1.4	737.373	2	27.24			0	29925000	4	F4:21794	20190405_SYPu_Einav_9813_without_ATP_SP005.raw	2	0	0	0	2	83	94	Propionamide	C10:Propionamide:1000.00	PEAKS DB
1	3	Q14677|EPN4_HUMAN	N.QAPSGPVASSGEFF.G	N	53.22	1379.64	14	1.1	690.829	2	54.48			34844000	43014000	3	F3:46388	20190405_SYPu_Einav_9813_with_ATP_SP006.raw	2	0	0	1	1	380	393			PEAKS DB
3	10	tr|H0YD52|H0YD52_HUMAN	N.QAPSGPVASSGEFF.G	N	53.22	1379.64	14	1.1	690.829	2	54.48			34844000	43014000	3	F3:46388	20190405_SYPu_Einav_9813_with_ATP_SP006.raw	2	0	0	1	1	72	85			PEAKS DB
2	6	Q9NSY1-2|BMP2K_HUMAN	F.LNPQKDGVN(+.98)VVEEEIK.K	Y	53.16	1810.93	16	1.3	604.654	3	29.76				4246500	4	F4:24120	20190405_SYPu_Einav_9813_without_ATP_SP005.raw	1	0	0	0	1	207	222	Deamidation (NQ)	N9:Deamidation (NQ):56.99	PEAKS DB
2	7	Q9NSY1|BMP2K_HUMAN	F.LNPQKDGVN(+.98)VVEEEIK.K	Y	53.16	1810.93	16	1.3	604.654	3	29.76				4246500	4	F4:24120	20190405_SYPu_Einav_9813_without_ATP_SP005.raw	1	0	0	0	1	207	222	Deamidation (NQ)	N9:Deamidation (NQ):56.99	PEAKS DB
1	3	Q14677|EPN4_HUMAN	K.ASPDQN(+.98)ASTHTPQS.S	N	53.1	1440.61	14	0.5	721.317	2	16.19				11426000	4	F4:11369	20190405_SYPu_Einav_9813_without_ATP_SP005.raw	1	0	0	0	1	298	311	Deamidation (NQ)	N6:Deamidation (NQ):23.10	PEAKS DB
3	10	tr|H0YD52|H0YD52_HUMAN	K.ASPDQN(+.98)ASTHTPQS.S	N	53.1	1440.61	14	0.5	721.317	2	16.19				11426000	4	F4:11369	20190405_SYPu_Einav_9813_without_ATP_SP005.raw	1	0	0	0	1	15	28	Deamidation (NQ)	N6:Deamidation (NQ):23.10	PEAKS DB
1	3	Q14677|EPN4_HUMAN	M.SRSQNTDMVQKSVSK.T	Y	53.05	1693.84	15	0.3	565.624	3	16.14				5989500	4	F4:11352	20190405_SYPu_Einav_9813_without_ATP_SP005.raw	2	0	0	0	2	457	471			PEAKS DB
1	3	Q14677|EPN4_HUMAN	F.GSAAASGSFPSQVT.A	Y	52.97	1265.59	14	1	633.805	2	29.71	36887000	28441000	480960000	591250000	4	F4:24145	20190405_SYPu_Einav_9813_without_ATP_SP005.raw	5	1	1	2	1	351	364			PEAKS DB
1	3	Q14677|EPN4_HUMAN	F.N(+.98)QAPSGPVASSGEF.F	N	52.91	1347.59	14	1.1	674.808	2	35.09	30915000	23595000	16099000		3	F3:29423	20190405_SYPu_Einav_9813_with_ATP_SP006.raw	4	2	1	1	0	379	392	Deamidation (NQ)	N1:Deamidation (NQ):0.00	PEAKS DB
3	10	tr|H0YD52|H0YD52_HUMAN	F.N(+.98)QAPSGPVASSGEF.F	N	52.91	1347.59	14	1.1	674.808	2	35.09	30915000	23595000	16099000		3	F3:29423	20190405_SYPu_Einav_9813_with_ATP_SP006.raw	4	2	1	1	0	71	84	Deamidation (NQ)	N1:Deamidation (NQ):0.00	PEAKS DB
1	3	Q14677|EPN4_HUMAN	H.TPQSSVKT(+79.97)SVPSSK.S	N	52.83	1511.72	14	0.5	756.873	2	16.3			17256000		3	F3:11845	20190405_SYPu_Einav_9813_with_ATP_SP006.raw	1	0	0	1	0	308	321	Phosphorylation (STY)	T8:Phosphorylation (STY):7.65	PEAKS DB
3	10	tr|H0YD52|H0YD52_HUMAN	H.TPQSSVKT(+79.97)SVPSSK.S	N	52.83	1511.72	14	0.5	756.873	2	16.3			17256000		3	F3:11845	20190405_SYPu_Einav_9813_with_ATP_SP006.raw	1	0	0	1	0	25	38	Phosphorylation (STY)	T8:Phosphorylation (STY):7.65	PEAKS DB
2	6	Q9NSY1-2|BMP2K_HUMAN	Y.GGKPITTKADIW.A	Y	52.68	1285.7	12	0	643.862	2	29.87	919160000	1026700000	0	6343300	4	F4:24269	20190405_SYPu_Einav_9813_without_ATP_SP005.raw	6	2	2	0	2	239	250			PEAKS DB
2	7	Q9NSY1|BMP2K_HUMAN	Y.GGKPITTKADIW.A	Y	52.68	1285.7	12	0	643.862	2	29.87	919160000	1026700000	0	6343300	4	F4:24269	20190405_SYPu_Einav_9813_without_ATP_SP005.raw	6	2	2	0	2	239	250			PEAKS DB
1	3	Q14677|EPN4_HUMAN	P.KGEFKDEEETVTTK.H	Y	52.53	1639.79	14	0.9	547.608	3	17.64			16023000	1273200	4	F4:12855	20190405_SYPu_Einav_9813_without_ATP_SP005.raw	3	0	0	2	1	247	260			PEAKS DB
1	3	Q14677|EPN4_HUMAN	F.GAVNLSSPSNMLPVRPQTNA.L	Y	52.5	2052.04	20	2.8	1027.04	2	51.45		24428000	2007200	19661000	3	F3:43797	20190405_SYPu_Einav_9813_with_ATP_SP006.raw	3	0	1	1	1	524	543			PEAKS DB
1	3	Q14677|EPN4_HUMAN	S.GSFPSQVTATSGNGDFGDW.S	Y	52.4	1928.82	19	2.2	965.422	2	58.34			0	25525000	4	F4:48953	20190405_SYPu_Einav_9813_without_ATP_SP005.raw	1	0	0	0	1	357	375			PEAKS DB
1	3	Q14677|EPN4_HUMAN	K.GEFKDEEETVTTKH(+15.99)IH(+15.99).I	Y	52.25	1930.89	16	-5.3	966.452	2	42.48			9653200	23728000	4	F4:35356	20190405_SYPu_Einav_9813_without_ATP_SP005.raw	3	0	0	1	2	248	263	Oxidation (HW)	H14:Oxidation (HW):1000.00;H16:Oxidation (HW):1000.00	PEAKS DB
1	3	Q14677|EPN4_HUMAN	K.HIHITQATETT.T	Y	52.13	1250.63	11	0.3	626.323	2	17.61			1991100000	2119500000	3	F3:12988	20190405_SYPu_Einav_9813_with_ATP_SP006.raw	6	0	0	3	3	261	271			PEAKS DB
2	6	Q9NSY1-2|BMP2K_HUMAN	H.QVTLEESLAEGGF.S	Y	52.11	1378.66	13	0.8	690.342	2	60.04			447580000	578210000	4	F4:50817	20190405_SYPu_Einav_9813_without_ATP_SP005.raw	4	0	0	1	3	50	62			PEAKS DB
2	7	Q9NSY1|BMP2K_HUMAN	H.QVTLEESLAEGGF.S	Y	52.11	1378.66	13	0.8	690.342	2	60.04			447580000	578210000	4	F4:50817	20190405_SYPu_Einav_9813_without_ATP_SP005.raw	4	0	0	1	3	50	62			PEAKS DB
1	3	Q14677|EPN4_HUMAN	K.IGSTIDDTISK.F	Y	52.01	1148.59	11	1.4	575.307	2	24.96			9092800000	6888600000	3	F3:19954	20190405_SYPu_Einav_9813_with_ATP_SP006.raw	13	0	0	7	6	208	218			PEAKS DB
1	3	Q14677|EPN4_HUMAN	K.ASPDQNASTHTPQ.S	N	51.72	1352.6	13	-1.6	677.307	2	0.24			4376800000	3354000000	4	F4:15	20190405_SYPu_Einav_9813_without_ATP_SP005.raw	5	0	0	3	2	298	310			PEAKS DB
3	10	tr|H0YD52|H0YD52_HUMAN	K.ASPDQNASTHTPQ.S	N	51.72	1352.6	13	-1.6	677.307	2	0.24			4376800000	3354000000	4	F4:15	20190405_SYPu_Einav_9813_without_ATP_SP005.raw	5	0	0	3	2	15	27			PEAKS DB
5	11	P04264|K2C1_HUMAN	Y.GPVC(+71.04)PPGGIQEVTIN.Q	Y	51.64	1550.78	15	2.6	776.401	2	47.46		10850000	3233100	13509000	4	F4:39604	20190405_SYPu_Einav_9813_without_ATP_SP005.raw	3	0	1	1	1	144	158	Propionamide	C4:Propionamide:1000.00	PEAKS DB
1	3	Q14677|EPN4_HUMAN	E.FKDEEETVTTK.H	Y	51.61	1325.63	11	0.8	663.828	2	19.15			273710000	221350000	3	F3:14996	20190405_SYPu_Einav_9813_with_ATP_SP006.raw	3	0	0	2	1	250	260			PEAKS DB
1	3	Q14677|EPN4_HUMAN	F.ADFGSAAASGSFPSQVTA.T	Y	51.61	1669.76	18	2.3	835.892	2	48.13		55758000	353710000	383680000	4	F4:40340	20190405_SYPu_Einav_9813_without_ATP_SP005.raw	4	0	1	1	2	348	365			PEAKS DB
1	3	Q14677|EPN4_HUMAN	F.FGSASQPAVELVSGSQ.S	N	51.57	1562.76	16	1.3	782.39	2	46.5	160170000	116720000	482940000	689360000	3	F3:39555	20190405_SYPu_Einav_9813_with_ATP_SP006.raw	4	1	1	1	1	393	408			PEAKS DB
3	10	tr|H0YD52|H0YD52_HUMAN	F.FGSASQPAVELVSGSQ.S	N	51.57	1562.76	16	1.3	782.39	2	46.5	160170000	116720000	482940000	689360000	3	F3:39555	20190405_SYPu_Einav_9813_with_ATP_SP006.raw	4	1	1	1	1	85	100			PEAKS DB
2	6	Q9NSY1-2|BMP2K_HUMAN	F.TLPFGESQVAIC(+71.04)DGNF.T	Y	51.43	1767.81	16	3.1	884.921	2	62.53	241320000		2142300000	3654500000	4	F4:52740	20190405_SYPu_Einav_9813_without_ATP_SP005.raw	7	1	0	3	3	263	278	Propionamide	C12:Propionamide:1000.00	PEAKS DB
2	7	Q9NSY1|BMP2K_HUMAN	F.TLPFGESQVAIC(+71.04)DGNF.T	Y	51.43	1767.81	16	3.1	884.921	2	62.53	241320000		2142300000	3654500000	4	F4:52740	20190405_SYPu_Einav_9813_without_ATP_SP005.raw	7	1	0	3	3	263	278	Propionamide	C12:Propionamide:1000.00	PEAKS DB
2	6	Q9NSY1-2|BMP2K_HUMAN	F.GESQVAIC(+71.04)DGNF.T	Y	51.38	1309.56	12	0.9	655.791	2	42.01	9087000	4247500	711140000	928070000	4	F4:35153	20190405_SYPu_Einav_9813_without_ATP_SP005.raw	7	1	1	2	3	267	278	Propionamide	C8:Propionamide:1000.00	PEAKS DB
2	7	Q9NSY1|BMP2K_HUMAN	F.GESQVAIC(+71.04)DGNF.T	Y	51.38	1309.56	12	0.9	655.791	2	42.01	9087000	4247500	711140000	928070000	4	F4:35153	20190405_SYPu_Einav_9813_without_ATP_SP005.raw	7	1	1	2	3	267	278	Propionamide	C8:Propionamide:1000.00	PEAKS DB
1	3	Q14677|EPN4_HUMAN	S.GSFPSQVTATSGN(+.98)GDFGDW.S	Y	51.33	1929.8	19	1.7	965.914	2	58.75			182530000	132120000	3	F3:49893	20190405_SYPu_Einav_9813_with_ATP_SP006.raw	4	0	0	3	1	357	375	Deamidation (NQ)	N13:Deamidation (NQ):86.63	PEAKS DB
2	6	Q9NSY1-2|BMP2K_HUMAN	R.DLKVENILLNDGGNY.V	Y	51.31	1675.84	15	-0.1	838.932	2	58.32				842370	4	F4:49174	20190405_SYPu_Einav_9813_without_ATP_SP005.raw	1	0	0	0	1	180	194			PEAKS DB
2	7	Q9NSY1|BMP2K_HUMAN	R.DLKVENILLNDGGNY.V	Y	51.31	1675.84	15	-0.1	838.932	2	58.32				842370	4	F4:49174	20190405_SYPu_Einav_9813_without_ATP_SP005.raw	1	0	0	0	1	180	194			PEAKS DB
5	11	P04264|K2C1_HUMAN	K.Q(-17.03)ISNLQQSISDAEQR.G	Y	51.29	1698.82	15	-0.1	850.42	2	54.48				1189100	4	F4:45837	20190405_SYPu_Einav_9813_without_ATP_SP005.raw	1	0	0	0	1	418	432	Pyro-glu from Q	Q1:Pyro-glu from Q:1000.00	PEAKS DB
9	13	P35908|K22E_HUMAN	K.NVQDAIADAEQR.G	Y	51.02	1328.63	12	0.6	665.327	2	31.18			1326900		3	F3:25883	20190405_SYPu_Einav_9813_with_ATP_SP006.raw	1	0	0	1	0	419	430			PEAKS DB
1	3	Q14677|EPN4_HUMAN	F.SMMSTNTVGLGLPMSR.S	Y	50.93	1680.8	16	2.8	561.278	3	54.97			18310000	2120800	4	F4:46204	20190405_SYPu_Einav_9813_without_ATP_SP005.raw	2	0	0	1	1	443	458			PEAKS DB
5	11	P04264|K2C1_HUMAN	R.TNAENEFVTIK.K	Y	50.88	1264.63	11	0.9	633.326	2	32.21				7960500	4	F4:26309	20190405_SYPu_Einav_9813_without_ATP_SP005.raw	1	0	0	0	1	278	288			PEAKS DB
19	32	Q86YZ3|HORN_HUMAN	R.SSSSGQHGSGLGESSGF.G	Y	50.87	1566.65	17	1	784.339	2	23.07				2587900	4	F4:18178	20190405_SYPu_Einav_9813_without_ATP_SP005.raw	1	0	0	0	1	1151	1167			PEAKS DB
2	6	Q9NSY1-2|BMP2K_HUMAN	L.KVENILLNDGGNY.V	Y	50.71	1447.73	13	0.3	724.876	2	44.32	1305800000	842080000	1591300000	2073200000	4	F4:36945	20190405_SYPu_Einav_9813_without_ATP_SP005.raw	8	1	1	2	4	182	194			PEAKS DB
2	6	Q9NSY1-2|BMP2K_HUMAN	F.LNPQKDGVNVVEEEIKK.Y	Y	50.71	1938.04	17	0.4	485.52	4	33.36				2222600	4	F4:27423	20190405_SYPu_Einav_9813_without_ATP_SP005.raw	1	0	0	0	1	207	223			PEAKS DB
2	7	Q9NSY1|BMP2K_HUMAN	L.KVENILLNDGGNY.V	Y	50.71	1447.73	13	0.3	724.876	2	44.32	1305800000	842080000	1591300000	2073200000	4	F4:36945	20190405_SYPu_Einav_9813_without_ATP_SP005.raw	8	1	1	2	4	182	194			PEAKS DB
2	7	Q9NSY1|BMP2K_HUMAN	F.LNPQKDGVNVVEEEIKK.Y	Y	50.71	1938.04	17	0.4	485.52	4	33.36				2222600	4	F4:27423	20190405_SYPu_Einav_9813_without_ATP_SP005.raw	1	0	0	0	1	207	223			PEAKS DB
1	3	Q14677|EPN4_HUMAN	W.SDPSVNISLDNLLPGMQPSKPQQPSLNTM(+15.99).I	Y	50.68	3123.52	29	0.9	1042.19	3	66.7			0	21765000	4	F4:56243	20190405_SYPu_Einav_9813_without_ATP_SP005.raw	1	0	0	0	1	478	506	Oxidation (M)	M29:Oxidation (M):49.75	PEAKS DB
4	14	tr|A0A0C4DGB6|A0A0C4DGB6_HUMAN	L.EC(+71.04)ADDRADLAK.Y	Y	50.64	1276.57	11	-0.1	639.296	2	31.72			46302000	29214000	4	F4:25862	20190405_SYPu_Einav_9813_without_ATP_SP005.raw	4	0	0	2	2	276	286	Propionamide	C2:Propionamide:1000.00	PEAKS DB
4	15	P02768|ALBU_HUMAN	L.EC(+71.04)ADDRADLAK.Y	Y	50.64	1276.57	11	-0.1	639.296	2	31.72			46302000	29214000	4	F4:25862	20190405_SYPu_Einav_9813_without_ATP_SP005.raw	4	0	0	2	2	276	286	Propionamide	C2:Propionamide:1000.00	PEAKS DB
4	14	tr|A0A0C4DGB6|A0A0C4DGB6_HUMAN	K.KVPQVSTPTLVEVSRN.L	Y	50.25	1752.97	16	1.1	877.499	2	35.46			6134200	3440700	3	F3:29740	20190405_SYPu_Einav_9813_with_ATP_SP006.raw	3	0	0	2	1	438	453			PEAKS DB
4	15	P02768|ALBU_HUMAN	K.KVPQVSTPTLVEVSRN.L	Y	50.25	1752.97	16	1.1	877.499	2	35.46			6134200	3440700	3	F3:29740	20190405_SYPu_Einav_9813_with_ATP_SP006.raw	3	0	0	2	1	438	453			PEAKS DB
5	11	P04264|K2C1_HUMAN	R.TNAENEFVTIKK.D	Y	50.21	1392.72	12	0.1	465.251	3	24.52				3203200	4	F4:19333	20190405_SYPu_Einav_9813_without_ATP_SP005.raw	2	0	0	0	2	278	289			PEAKS DB
4	14	tr|A0A0C4DGB6|A0A0C4DGB6_HUMAN	C.HGDLLEC(+71.04)ADDRADLAKY.I	Y	50.14	1974.91	17	0.7	659.314	3	40.6			6065100	3979000	4	F4:33705	20190405_SYPu_Einav_9813_without_ATP_SP005.raw	2	0	0	1	1	271	287	Propionamide	C7:Propionamide:1000.00	PEAKS DB
4	15	P02768|ALBU_HUMAN	C.HGDLLEC(+71.04)ADDRADLAKY.I	Y	50.14	1974.91	17	0.7	659.314	3	40.6			6065100	3979000	4	F4:33705	20190405_SYPu_Einav_9813_without_ATP_SP005.raw	2	0	0	1	1	271	287	Propionamide	C7:Propionamide:1000.00	PEAKS DB
1	3	Q14677|EPN4_HUMAN	F.GAVN(+.98)LSSPSNMLPVRPQ.T	Y	50.12	1766.9	17	1.1	884.461	2	51.24			3483100	0	4	F4:43045	20190405_SYPu_Einav_9813_without_ATP_SP005.raw	1	0	0	1	0	524	540	Deamidation (NQ)	N4:Deamidation (NQ):102.87	PEAKS DB
38	61	P23490|LORI_HUMAN	F.SSGGGGSSGGGSGC(+71.04)F.S	Y	50.07	1230.46	15	0.2	616.239	2	19.15				1305600	4	F4:14339	20190405_SYPu_Einav_9813_without_ATP_SP005.raw	1	0	0	0	1	115	129	Propionamide	C14:Propionamide:1000.00	PEAKS DB
1	3	Q14677|EPN4_HUMAN	F.GSAAASGSFPSQVTATSGNGDF.G	Y	50	2014.89	22	-0.4	1008.45	2	47				2211300	4	F4:39338	20190405_SYPu_Einav_9813_without_ATP_SP005.raw	1	0	0	0	1	351	372			PEAKS DB
2	6	Q9NSY1-2|BMP2K_HUMAN	F.M(+15.99)LEPDPEHRPDIF.Q	Y	49.97	1610.74	13	1.4	806.382	2	40.54	13890000	3124500	801070000	435630000	4	F4:33804	20190405_SYPu_Einav_9813_without_ATP_SP005.raw	9	2	1	3	3	297	309	Oxidation (M)	M1:Oxidation (M):1000.00	PEAKS DB
2	7	Q9NSY1|BMP2K_HUMAN	F.M(+15.99)LEPDPEHRPDIF.Q	Y	49.97	1610.74	13	1.4	806.382	2	40.54	13890000	3124500	801070000	435630000	4	F4:33804	20190405_SYPu_Einav_9813_without_ATP_SP005.raw	9	2	1	3	3	297	309	Oxidation (M)	M1:Oxidation (M):1000.00	PEAKS DB
1	3	Q14677|EPN4_HUMAN	F.GSAAASGSFPSQVTATSGNGDFGDW(+15.99).S	Y	49.94	2389.01	25	0.5	1195.52	2	55.04			1252300	50940000	4	F4:46271	20190405_SYPu_Einav_9813_without_ATP_SP005.raw	3	0	0	1	2	351	375	Oxidation (HW)	W25:Oxidation (HW):1000.00	PEAKS DB
2	6	Q9NSY1-2|BMP2K_HUMAN	L.E(-18.01)PDPEHRPDIF.Q	Y	49.74	1332.61	11	-0.8	667.315	2	44.61	6679800	3901700	2341800	9776800	4	F4:37203	20190405_SYPu_Einav_9813_without_ATP_SP005.raw	5	1	1	2	1	299	309	Pyro-glu from E	E1:Pyro-glu from E:1000.00	PEAKS DB
2	7	Q9NSY1|BMP2K_HUMAN	L.E(-18.01)PDPEHRPDIF.Q	Y	49.74	1332.61	11	-0.8	667.315	2	44.61	6679800	3901700	2341800	9776800	4	F4:37203	20190405_SYPu_Einav_9813_without_ATP_SP005.raw	5	1	1	2	1	299	309	Pyro-glu from E	E1:Pyro-glu from E:1000.00	PEAKS DB
1	3	Q14677|EPN4_HUMAN	K.TIDLGAAAHY.T	Y	49.59	1030.51	10	1.3	516.264	2	36.9	17894000	22138000	11836000000	5703900000	3	F3:31555	20190405_SYPu_Einav_9813_with_ATP_SP006.raw	54	1	1	30	22	284	293			PEAKS DB
2	6	Q9NSY1-2|BMP2K_HUMAN	K.DGVN(+.98)VVEEEIK.K	Y	49.49	1230.6	11	1.2	616.31	2	41.21			59074000	69373000	3	F3:34679	20190405_SYPu_Einav_9813_with_ATP_SP006.raw	6	0	0	3	3	212	222	Deamidation (NQ)	N4:Deamidation (NQ):1000.00	PEAKS DB
2	7	Q9NSY1|BMP2K_HUMAN	K.DGVN(+.98)VVEEEIK.K	Y	49.49	1230.6	11	1.2	616.31	2	41.21			59074000	69373000	3	F3:34679	20190405_SYPu_Einav_9813_with_ATP_SP006.raw	6	0	0	3	3	212	222	Deamidation (NQ)	N4:Deamidation (NQ):1000.00	PEAKS DB
2	6	Q9NSY1-2|BMP2K_HUMAN	L.QTGFTEPEVLQIF.C	Y	49.47	1507.76	13	2.2	754.89	2	68.75	83886000	31778000	160410000	192970000	4	F4:57812	20190405_SYPu_Einav_9813_without_ATP_SP005.raw	5	1	1	2	1	147	159			PEAKS DB
2	7	Q9NSY1|BMP2K_HUMAN	L.QTGFTEPEVLQIF.C	Y	49.47	1507.76	13	2.2	754.89	2	68.75	83886000	31778000	160410000	192970000	4	F4:57812	20190405_SYPu_Einav_9813_without_ATP_SP005.raw	5	1	1	2	1	147	159			PEAKS DB
1	3	Q14677|EPN4_HUMAN	F.FGSASQPAVELVSGSQSAL.G	N	49.33	1833.91	19	1.6	917.968	2	57.1	82270000	38920000	932320000	806470000	3	F3:48591	20190405_SYPu_Einav_9813_with_ATP_SP006.raw	8	2	1	2	3	393	411			PEAKS DB
3	10	tr|H0YD52|H0YD52_HUMAN	F.FGSASQPAVELVSGSQSAL.G	N	49.33	1833.91	19	1.6	917.968	2	57.1	82270000	38920000	932320000	806470000	3	F3:48591	20190405_SYPu_Einav_9813_with_ATP_SP006.raw	8	2	1	2	3	85	103			PEAKS DB
1	3	Q14677|EPN4_HUMAN	F.NQAPSGPVASSGE.F	N	49.23	1199.54	13	0.8	600.781	2	18.26				3661300	4	F4:13490	20190405_SYPu_Einav_9813_without_ATP_SP005.raw	1	0	0	0	1	379	391			PEAKS DB
3	10	tr|H0YD52|H0YD52_HUMAN	F.NQAPSGPVASSGE.F	N	49.23	1199.54	13	0.8	600.781	2	18.26				3661300	4	F4:13490	20190405_SYPu_Einav_9813_without_ATP_SP005.raw	1	0	0	0	1	71	83			PEAKS DB
1	3	Q14677|EPN4_HUMAN	K.GEFKDEEETVTTK(+42.01).H	Y	49.22	1553.71	13	1.3	777.866	2	41.94			13320000	16155000	3	F3:35344	20190405_SYPu_Einav_9813_with_ATP_SP006.raw	2	0	0	1	1	248	260	Acetylation (K)	K13:Acetylation (K):143.22	PEAKS DB
2	6	Q9NSY1-2|BMP2K_HUMAN	Y.VNNMPDLNVC(+71.04)K.R	Y	49.1	1316.62	11	1	659.322	2	32.6			83873000	160200000	3	F3:27031	20190405_SYPu_Einav_9813_with_ATP_SP006.raw	2	0	0	1	1	83	93	Propionamide	C10:Propionamide:1000.00	PEAKS DB
2	7	Q9NSY1|BMP2K_HUMAN	Y.VNNMPDLNVC(+71.04)K.R	Y	49.1	1316.62	11	1	659.322	2	32.6			83873000	160200000	3	F3:27031	20190405_SYPu_Einav_9813_with_ATP_SP006.raw	2	0	0	1	1	83	93	Propionamide	C10:Propionamide:1000.00	PEAKS DB
1	3	Q14677|EPN4_HUMAN	F.GAVNLSSPSNMLPVRPQ.T	Y	49.03	1765.91	17	2.3	883.97	2	51.5	467610000	55807000	6843900	31034000	3	F3:43724	20190405_SYPu_Einav_9813_with_ATP_SP006.raw	6	2	1	1	2	524	540			PEAKS DB
1	3	Q14677|EPN4_HUMAN	A.AASGSFPSQVTATSGNGDFGDW.S	Y	49.02	2157.92	22	-1.9	1079.97	2	58.06	60270000	47350000	0		3	F3:49568	20190405_SYPu_Einav_9813_with_ATP_SP006.raw	2	1	1	0	0	354	375			PEAKS DB
5	11	P04264|K2C1_HUMAN	R.GSGGGSSGGSIGGR.G	Y	48.97	1091.5	14	-0.7	546.757	2	6.07			632720	1077600	3	F3:5026	20190405_SYPu_Einav_9813_with_ATP_SP006.raw	3	0	0	2	1	603	616			PEAKS DB
2	6	Q9NSY1-2|BMP2K_HUMAN	Y.VLC(+71.04)DFGSATN(+.98)KF.L	Y	48.81	1372.63	12	1	687.328	2	47.51			4256700	14236000	4	F4:39749	20190405_SYPu_Einav_9813_without_ATP_SP005.raw	3	0	0	1	2	195	206	Propionamide; Deamidation (NQ)	C3:Propionamide:1000.00;N10:Deamidation (NQ):1000.00	PEAKS DB
2	7	Q9NSY1|BMP2K_HUMAN	Y.VLC(+71.04)DFGSATN(+.98)KF.L	Y	48.81	1372.63	12	1	687.328	2	47.51			4256700	14236000	4	F4:39749	20190405_SYPu_Einav_9813_without_ATP_SP005.raw	3	0	0	1	2	195	206	Propionamide; Deamidation (NQ)	C3:Propionamide:1000.00;N10:Deamidation (NQ):1000.00	PEAKS DB
1	3	Q14677|EPN4_HUMAN	K.IGSTIDDTISKFR.R	Y	48.75	1451.76	13	1.3	484.931	3	42.73			8601000	14314000	4	F4:35617	20190405_SYPu_Einav_9813_without_ATP_SP005.raw	3	0	0	1	2	208	220			PEAKS DB
2	6	Q9NSY1-2|BMP2K_HUMAN	R.FM(+15.99)LEPDPEHRPDIF.Q	Y	48.73	1757.81	14	0.9	586.946	3	55.33			30852000	36854000	3	F3:47334	20190405_SYPu_Einav_9813_with_ATP_SP006.raw	4	0	0	1	3	296	309	Oxidation (M)	M2:Oxidation (M):1000.00	PEAKS DB
2	7	Q9NSY1|BMP2K_HUMAN	R.FM(+15.99)LEPDPEHRPDIF.Q	Y	48.73	1757.81	14	0.9	586.946	3	55.33			30852000	36854000	3	F3:47334	20190405_SYPu_Einav_9813_with_ATP_SP006.raw	4	0	0	1	3	296	309	Oxidation (M)	M2:Oxidation (M):1000.00	PEAKS DB
1	3	Q14677|EPN4_HUMAN	K.HIHITQATETTTTR(+14.02).H	Y	48.73	1622.84	14	-6.3	541.952	3	29.81				3610800	4	F4:24205	20190405_SYPu_Einav_9813_without_ATP_SP005.raw	1	0	0	0	1	261	274	Methylation(KR)	R14:Methylation(KR):1000.00	PEAKS DB
1	3	Q14677|EPN4_HUMAN	F.NQAPSGPVASSGEFFGS.A	N	48.65	1637.73	17	2.9	819.879	2	48.28		476470000	2597500	8021600	4	F4:40436	20190405_SYPu_Einav_9813_without_ATP_SP005.raw	3	0	1	1	1	379	395			PEAKS DB
3	10	tr|H0YD52|H0YD52_HUMAN	F.NQAPSGPVASSGEFFGS.A	N	48.65	1637.73	17	2.9	819.879	2	48.28		476470000	2597500	8021600	4	F4:40436	20190405_SYPu_Einav_9813_without_ATP_SP005.raw	3	0	1	1	1	71	87			PEAKS DB
6	4	P35527|K1C9_HUMAN	Y.ETQ(+.98)ITQIEHEVSSSGQEVQSSAK.E	Y	48.64	2502.17	23	8.6	835.075	3	45.78				0	4	F4:38319	20190405_SYPu_Einav_9813_without_ATP_SP005.raw	0	0	0	0	0	346	368	Deamidation (NQ)	Q3:Deamidation (NQ):28.36	PEAKS DB
9	13	P35908|K22E_HUMAN	R.NKLNDLEEALQQAK.E	Y	48.61	1612.84	14	0.1	538.624	3	49.78			1468000		3	F3:42338	20190405_SYPu_Einav_9813_with_ATP_SP006.raw	1	0	0	1	0	440	453			PEAKS DB
4	14	tr|A0A0C4DGB6|A0A0C4DGB6_HUMAN	K.KVPQVSTPTLVEVSR(+14.02).N	Y	48.59	1652.95	15	1	827.485	2	40.63			4863300	2049800	4	F4:33775	20190405_SYPu_Einav_9813_without_ATP_SP005.raw	2	0	0	1	1	438	452	Methylation(KR)	R15:Methylation(KR):135.22	PEAKS DB
4	15	P02768|ALBU_HUMAN	K.KVPQVSTPTLVEVSR(+14.02).N	Y	48.59	1652.95	15	1	827.485	2	40.63			4863300	2049800	4	F4:33775	20190405_SYPu_Einav_9813_without_ATP_SP005.raw	2	0	0	1	1	438	452	Methylation(KR)	R15:Methylation(KR):135.22	PEAKS DB
1	3	Q14677|EPN4_HUMAN	H.IHITQATETTTTR.H	Y	48.58	1471.76	13	0.8	491.598	3	18.06			1348800000	1024300000	3	F3:14418	20190405_SYPu_Einav_9813_with_ATP_SP006.raw	5	0	0	3	2	262	274			PEAKS DB
24	64	P11021|BIP_HUMAN	V.ATNGDTHLGGEDF.D	Y	48.58	1332.56	13	1.7	667.29	2	27.4			1742700	3691000	4	F4:21959	20190405_SYPu_Einav_9813_without_ATP_SP005.raw	2	0	0	1	1	246	258			PEAKS DB
2	6	Q9NSY1-2|BMP2K_HUMAN	L.KVENILLN(+.98)DGGNY.V	Y	48.55	1448.71	13	-0.2	725.368	2	45.19	52650000	33446000	187550000	459570000	3	F3:38403	20190405_SYPu_Einav_9813_with_ATP_SP006.raw	14	3	3	3	5	182	194	Deamidation (NQ)	N8:Deamidation (NQ):61.69	PEAKS DB
2	7	Q9NSY1|BMP2K_HUMAN	L.KVENILLN(+.98)DGGNY.V	Y	48.55	1448.71	13	-0.2	725.368	2	45.19	52650000	33446000	187550000	459570000	3	F3:38403	20190405_SYPu_Einav_9813_with_ATP_SP006.raw	14	3	3	3	5	182	194	Deamidation (NQ)	N8:Deamidation (NQ):61.69	PEAKS DB
4	14	tr|A0A0C4DGB6|A0A0C4DGB6_HUMAN	K.KVPQVSTPTLVEVS.R	Y	48.39	1482.83	14	0.1	742.425	2	45.04			220050000	182420000	3	F3:38101	20190405_SYPu_Einav_9813_with_ATP_SP006.raw	2	0	0	1	1	438	451			PEAKS DB
4	15	P02768|ALBU_HUMAN	K.KVPQVSTPTLVEVS.R	Y	48.39	1482.83	14	0.1	742.425	2	45.04			220050000	182420000	3	F3:38101	20190405_SYPu_Einav_9813_with_ATP_SP006.raw	2	0	0	1	1	438	451			PEAKS DB
5	11	P04264|K2C1_HUMAN	Y.RTLLEGEESR.M	Y	48.38	1188.61	10	0.6	595.315	2	18.05			9284800	33081000	3	F3:13621	20190405_SYPu_Einav_9813_with_ATP_SP006.raw	4	0	0	3	1	483	492			PEAKS DB
1	3	Q14677|EPN4_HUMAN	K.IGSTIDDT(+79.97)ISKF.R	Y	48.35	1375.63	12	-0.8	688.823	2	48.2			3190900		3	F3:40967	20190405_SYPu_Einav_9813_with_ATP_SP006.raw	1	0	0	1	0	208	219	Phosphorylation (STY)	T8:Phosphorylation (STY):17.01	PEAKS DB
1	3	Q14677|EPN4_HUMAN	N.QAPSGPVASSGEF.F	N	48.3	1232.57	13	0.6	617.294	2	32.83	3781800	2156900	44841000	67603000	4	F4:27041	20190405_SYPu_Einav_9813_without_ATP_SP005.raw	4	1	1	1	1	380	392			PEAKS DB
3	10	tr|H0YD52|H0YD52_HUMAN	N.QAPSGPVASSGEF.F	N	48.3	1232.57	13	0.6	617.294	2	32.83	3781800	2156900	44841000	67603000	4	F4:27041	20190405_SYPu_Einav_9813_without_ATP_SP005.raw	4	1	1	1	1	72	84			PEAKS DB
4	14	tr|A0A0C4DGB6|A0A0C4DGB6_HUMAN	C.HGDLLEC(+71.04)ADDRADLAK.Y	Y	48.26	1811.85	16	2.2	604.96	3	29.73			1975800		3	F3:24587	20190405_SYPu_Einav_9813_with_ATP_SP006.raw	1	0	0	1	0	271	286	Propionamide	C7:Propionamide:1000.00	PEAKS DB
4	15	P02768|ALBU_HUMAN	C.HGDLLEC(+71.04)ADDRADLAK.Y	Y	48.26	1811.85	16	2.2	604.96	3	29.73			1975800		3	F3:24587	20190405_SYPu_Einav_9813_with_ATP_SP006.raw	1	0	0	1	0	271	286	Propionamide	C7:Propionamide:1000.00	PEAKS DB
2	6	Q9NSY1-2|BMP2K_HUMAN	K.FAKK(+14.02)DC(+71.04)PVSNINNSSIPSALPEPMTASE.A	Y	47.75	3031.46	28	-10	1011.49	3	57.1				25634000	4	F4:48055	20190405_SYPu_Einav_9813_without_ATP_SP005.raw	1	0	0	0	1	318	345	Methylation(KR); Propionamide	K4:Methylation(KR):8.14;C6:Propionamide:1000.00	PEAKS DB
2	7	Q9NSY1|BMP2K_HUMAN	K.FAKK(+14.02)DC(+71.04)PVSNINNSSIPSALPEPMTASE.A	Y	47.75	3031.46	28	-10	1011.49	3	57.1				25634000	4	F4:48055	20190405_SYPu_Einav_9813_without_ATP_SP005.raw	1	0	0	0	1	318	345	Methylation(KR); Propionamide	K4:Methylation(KR):8.14;C6:Propionamide:1000.00	PEAKS DB
17	37	P81605|DCD_HUMAN	K.GAVHDVKDVLDS.V	Y	47.73	1253.63	12	4.8	627.826	2	31.37			842780		3	F3:26037	20190405_SYPu_Einav_9813_with_ATP_SP006.raw	1	0	0	1	0	97	108			PEAKS DB
1	3	Q14677|EPN4_HUMAN	K.HIH(+15.99)ITQATETTTTR.H	Y	47.7	1624.82	14	0.9	542.616	3	16.21			2183100	3971200	4	F4:11439	20190405_SYPu_Einav_9813_without_ATP_SP005.raw	3	0	0	1	2	261	274	Oxidation (HW)	H3:Oxidation (HW):40.21	PEAKS DB
4	14	tr|A0A0C4DGB6|A0A0C4DGB6_HUMAN	K.C(+71.04)C(+71.04)TESLVNR.R	Y	47.68	1165.52	9	1	583.771	2	19.36			4891200	16109000	3	F3:14857	20190405_SYPu_Einav_9813_with_ATP_SP006.raw	3	0	0	1	2	500	508	Propionamide	C1:Propionamide:1000.00;C2:Propionamide:1000.00	PEAKS DB
4	15	P02768|ALBU_HUMAN	K.C(+71.04)C(+71.04)TESLVNR.R	Y	47.68	1165.52	9	1	583.771	2	19.36			4891200	16109000	3	F3:14857	20190405_SYPu_Einav_9813_with_ATP_SP006.raw	3	0	0	1	2	500	508	Propionamide	C1:Propionamide:1000.00;C2:Propionamide:1000.00	PEAKS DB
1	3	Q14677|EPN4_HUMAN	K.HIHITQATETTTTRHK(+42.01).R	Y	47.63	1915.99	16	-3.7	480.004	4	20.56				6252800	4	F4:15660	20190405_SYPu_Einav_9813_without_ATP_SP005.raw	2	0	0	0	2	261	276	Acetylation (K)	K16:Acetylation (K):1000.00	PEAKS DB
40	75	Q96RQ3|MCCA_HUMAN	R.LQVEHPVTEM.I	Y	47.56	1181.58	10	0.6	591.798	2	29.82			15102000	10500000	4	F4:24183	20190405_SYPu_Einav_9813_without_ATP_SP005.raw	2	0	0	1	1	340	349			PEAKS DB
40	76	tr|E9PHF7|E9PHF7_HUMAN	R.LQVEHPVTEM.I	Y	47.56	1181.58	10	0.6	591.798	2	29.82			15102000	10500000	4	F4:24183	20190405_SYPu_Einav_9813_without_ATP_SP005.raw	2	0	0	1	1	231	240			PEAKS DB
40	77	tr|F5GYT8|F5GYT8_HUMAN	R.LQVEHPVTEM.I	Y	47.56	1181.58	10	0.6	591.798	2	29.82			15102000	10500000	4	F4:24183	20190405_SYPu_Einav_9813_without_ATP_SP005.raw	2	0	0	1	1	190	199			PEAKS DB
40	80	tr|E9PG35|E9PG35_HUMAN	R.LQVEHPVTEM.I	Y	47.56	1181.58	10	0.6	591.798	2	29.82			15102000	10500000	4	F4:24183	20190405_SYPu_Einav_9813_without_ATP_SP005.raw	2	0	0	1	1	293	302			PEAKS DB
40	95	tr|G5E9X5|G5E9X5_HUMAN	R.LQVEHPVTEM.I	Y	47.56	1181.58	10	0.6	591.798	2	29.82			15102000	10500000	4	F4:24183	20190405_SYPu_Einav_9813_without_ATP_SP005.raw	2	0	0	1	1	302	311			PEAKS DB
1	3	Q14677|EPN4_HUMAN	F.DGTSQSTGGSADLF.G	Y	47.55	1341.57	14	1	671.795	2	44.99	570580000	373340000	7994300000	5842500000	3	F3:37942	20190405_SYPu_Einav_9813_with_ATP_SP006.raw	11	1	1	5	4	331	344			PEAKS DB
9	13	P35908|K22E_HUMAN	K.VDLLNQEIEFLK.V	Y	47.54	1459.79	12	1.7	730.908	2	61.34			2119500		3	F3:52300	20190405_SYPu_Einav_9813_with_ATP_SP006.raw	1	0	0	1	0	303	314			PEAKS DB
1	3	Q14677|EPN4_HUMAN	M.GMGMPNIAMTSGTVQPK.Q	Y	47.53	1718.82	17	1.5	860.42	2	47.21				23747000	4	F4:39373	20190405_SYPu_Einav_9813_without_ATP_SP005.raw	1	0	0	0	1	597	613			PEAKS DB
6	4	P35527|K1C9_HUMAN	K.SDLEMQYETLQEELM.A	Y	47.48	1857.8	15	3.1	929.915	2	64.6				8990700	4	F4:54438	20190405_SYPu_Einav_9813_without_ATP_SP005.raw	1	0	0	0	1	272	286			PEAKS DB
1	3	Q14677|EPN4_HUMAN	K.LGELSDKIGSTIDD.T	Y	47.38	1461.72	14	-1.4	731.869	2	41.68				2758400	4	F4:34683	20190405_SYPu_Einav_9813_without_ATP_SP005.raw	1	0	0	0	1	201	214			PEAKS DB
2	6	Q9NSY1-2|BMP2K_HUMAN	R.H(+15.99)QVTLEESLAEGGF.S	Y	47.35	1531.72	14	0.4	766.869	2	60.02			3952500	14199000	3	F3:51164	20190405_SYPu_Einav_9813_with_ATP_SP006.raw	3	0	0	1	2	49	62	Oxidation (HW)	H1:Oxidation (HW):1000.00	PEAKS DB
2	7	Q9NSY1|BMP2K_HUMAN	R.H(+15.99)QVTLEESLAEGGF.S	Y	47.35	1531.72	14	0.4	766.869	2	60.02			3952500	14199000	3	F3:51164	20190405_SYPu_Einav_9813_with_ATP_SP006.raw	3	0	0	1	2	49	62	Oxidation (HW)	H1:Oxidation (HW):1000.00	PEAKS DB
8	12	P13645|K1C10_HUMAN	Q.ISALEEQLQQIR.A	Y	47.15	1426.78	12	0.5	714.4	2	49.91			1640600	1638300	3	F3:42457	20190405_SYPu_Einav_9813_with_ATP_SP006.raw	2	0	0	1	1	411	422			PEAKS DB
2	6	Q9NSY1-2|BMP2K_HUMAN	F.FTLPFGESQVAIC(+71.04)DGNF.T	Y	46.95	1914.88	17	0.1	958.453	2	66.89			15497000	18449000	4	F4:56138	20190405_SYPu_Einav_9813_without_ATP_SP005.raw	2	0	0	1	1	262	278	Propionamide	C13:Propionamide:1000.00	PEAKS DB
2	7	Q9NSY1|BMP2K_HUMAN	F.FTLPFGESQVAIC(+71.04)DGNF.T	Y	46.95	1914.88	17	0.1	958.453	2	66.89			15497000	18449000	4	F4:56138	20190405_SYPu_Einav_9813_without_ATP_SP005.raw	2	0	0	1	1	262	278	Propionamide	C13:Propionamide:1000.00	PEAKS DB
2	6	Q9NSY1-2|BMP2K_HUMAN	K.FAKK(+14.02)DC(+71.04)PVSNINN(+.98)SSIPSALPEPM.T	Y	46.84	2644.29	24	-9.4	882.432	3	62.54				13055000	4	F4:52753	20190405_SYPu_Einav_9813_without_ATP_SP005.raw	2	0	0	0	2	318	341	Methylation(KR); Propionamide; Deamidation (NQ)	K4:Methylation(KR):9.34;C6:Propionamide:1000.00;N13:Deamidation (NQ):17.01	PEAKS DB
2	7	Q9NSY1|BMP2K_HUMAN	K.FAKK(+14.02)DC(+71.04)PVSNINN(+.98)SSIPSALPEPM.T	Y	46.84	2644.29	24	-9.4	882.432	3	62.54				13055000	4	F4:52753	20190405_SYPu_Einav_9813_without_ATP_SP005.raw	2	0	0	0	2	318	341	Methylation(KR); Propionamide; Deamidation (NQ)	K4:Methylation(KR):9.34;C6:Propionamide:1000.00;N13:Deamidation (NQ):17.01	PEAKS DB
1	3	Q14677|EPN4_HUMAN	F.GSAAASGSFPSQVTATS.G	Y	46.78	1524.71	17	-0.4	763.363	2	32.01			12970000	10278000	3	F3:26445	20190405_SYPu_Einav_9813_with_ATP_SP006.raw	2	0	0	1	1	351	367			PEAKS DB
4	14	tr|A0A0C4DGB6|A0A0C4DGB6_HUMAN	K.VPQVSTPTLVEVSRN.L	Y	46.78	1624.88	15	1.6	813.451	2	42.5			9462000	7610800	4	F4:35339	20190405_SYPu_Einav_9813_without_ATP_SP005.raw	2	0	0	1	1	439	453			PEAKS DB
4	15	P02768|ALBU_HUMAN	K.VPQVSTPTLVEVSRN.L	Y	46.78	1624.88	15	1.6	813.451	2	42.5			9462000	7610800	4	F4:35339	20190405_SYPu_Einav_9813_without_ATP_SP005.raw	2	0	0	1	1	439	453			PEAKS DB
1	3	Q14677|EPN4_HUMAN	K.ASPDQN(+.98)ASTHTPQSSV.K	N	46.73	1626.71	16	1	814.368	2	18.45			962290	1646400	3	F3:13972	20190405_SYPu_Einav_9813_with_ATP_SP006.raw	2	0	0	1	1	298	313	Deamidation (NQ)	N6:Deamidation (NQ):27.96	PEAKS DB
3	10	tr|H0YD52|H0YD52_HUMAN	K.ASPDQN(+.98)ASTHTPQSSV.K	N	46.73	1626.71	16	1	814.368	2	18.45			962290	1646400	3	F3:13972	20190405_SYPu_Einav_9813_with_ATP_SP006.raw	2	0	0	1	1	15	30	Deamidation (NQ)	N6:Deamidation (NQ):27.96	PEAKS DB
1	3	Q14677|EPN4_HUMAN	W.SDPSVNISLDNLLPGM(-48.00)QPSK(+42.01)PQQPSLNTM(-48.00)IQQ.Q	Y	46.62	3422.73	32	-2.2	1141.92	3	67.49			5898300		3	F3:57468	20190405_SYPu_Einav_9813_with_ATP_SP006.raw	1	0	0	1	0	478	509	Dethiomethyl; Acetylation (K)	M16:Dethiomethyl:1000.00;K20:Acetylation (K):1000.00;M29:Dethiomethyl:1000.00	PEAKS DB
4	14	tr|A0A0C4DGB6|A0A0C4DGB6_HUMAN	V.PQVSTPTLVEVSR.N	Y	46.59	1411.77	13	-0.1	706.894	2	37.93			16956000	4161000	4	F4:31268	20190405_SYPu_Einav_9813_without_ATP_SP005.raw	3	0	0	2	1	440	452			PEAKS DB
4	15	P02768|ALBU_HUMAN	V.PQVSTPTLVEVSR.N	Y	46.59	1411.77	13	-0.1	706.894	2	37.93			16956000	4161000	4	F4:31268	20190405_SYPu_Einav_9813_without_ATP_SP005.raw	3	0	0	2	1	440	452			PEAKS DB
1	3	Q14677|EPN4_HUMAN	K.HIHITQATETTTTRH(+15.99).K	Y	46.51	1761.88	15	-0.3	588.302	3	16.75				5393100	4	F4:11965	20190405_SYPu_Einav_9813_without_ATP_SP005.raw	1	0	0	0	1	261	275	Oxidation (HW)	H15:Oxidation (HW):83.38	PEAKS DB
73	84	P02647|APOA1_HUMAN	R.EQLGPVTQEFW.D	Y	46.41	1332.63	11	-0.4	667.327	2	60.37				17412000	4	F4:50820	20190405_SYPu_Einav_9813_without_ATP_SP005.raw	1	0	0	0	1	86	96			PEAKS DB
73	91	tr|F8W696|F8W696_HUMAN	R.EQLGPVTQEFW.D	Y	46.41	1332.63	11	-0.4	667.327	2	60.37				17412000	4	F4:50820	20190405_SYPu_Einav_9813_without_ATP_SP005.raw	1	0	0	0	1	64	74			PEAKS DB
36	78	P35030|TRY3_HUMAN	Y.QVSLNSGSHF.C	Y	46.32	1074.51	10	1.4	538.265	2	27.58			33895000	36725000	3	F3:22450	20190405_SYPu_Einav_9813_with_ATP_SP006.raw	2	0	0	1	1	95	104			PEAKS DB
36	86	tr|B1AN99|B1AN99_HUMAN	Y.QVSLNSGSHF.C	Y	46.32	1074.51	10	1.4	538.265	2	27.58			33895000	36725000	3	F3:22450	20190405_SYPu_Einav_9813_with_ATP_SP006.raw	2	0	0	1	1	50	59			PEAKS DB
36	87	P35030-5|TRY3_HUMAN	Y.QVSLNSGSHF.C	Y	46.32	1074.51	10	1.4	538.265	2	27.58			33895000	36725000	3	F3:22450	20190405_SYPu_Einav_9813_with_ATP_SP006.raw	2	0	0	1	1	31	40			PEAKS DB
36	88	P35030-3|TRY3_HUMAN	Y.QVSLNSGSHF.C	Y	46.32	1074.51	10	1.4	538.265	2	27.58			33895000	36725000	3	F3:22450	20190405_SYPu_Einav_9813_with_ATP_SP006.raw	2	0	0	1	1	38	47			PEAKS DB
36	89	P35030-2|TRY3_HUMAN	Y.QVSLNSGSHF.C	Y	46.32	1074.51	10	1.4	538.265	2	27.58			33895000	36725000	3	F3:22450	20190405_SYPu_Einav_9813_with_ATP_SP006.raw	2	0	0	1	1	51	60			PEAKS DB
36	90	P35030-4|TRY3_HUMAN	Y.QVSLNSGSHF.C	Y	46.32	1074.51	10	1.4	538.265	2	27.58			33895000	36725000	3	F3:22450	20190405_SYPu_Einav_9813_with_ATP_SP006.raw	2	0	0	1	1	52	61			PEAKS DB
36	123	Q8NHM4|TRY6_HUMAN	Y.QVSLNSGSHF.C	Y	46.32	1074.51	10	1.4	538.265	2	27.58			33895000	36725000	3	F3:22450	20190405_SYPu_Einav_9813_with_ATP_SP006.raw	2	0	0	1	1	38	47			PEAKS DB
1	3	Q14677|EPN4_HUMAN	W.SDPSVNISLDNLLPGM(+15.99)Q(+.98)PSKPQQPSLN.T	Y	46.02	2892.42	27	6.3	1447.23	2	60.65			0		3	F3:51722	20190405_SYPu_Einav_9813_with_ATP_SP006.raw	0	0	0	0	0	478	504	Oxidation (M); Deamidation (NQ)	M16:Oxidation (M):1000.00;Q17:Deamidation (NQ):23.26	PEAKS DB
2	6	Q9NSY1-2|BMP2K_HUMAN	K.FAK(+14.02)KDC(+71.04)PVSNIN(+.98)NSSIPSALPEPM.T	Y	45.81	2644.29	24	-8.7	882.433	3	57.41			0		3	F3:48979	20190405_SYPu_Einav_9813_with_ATP_SP006.raw	0	0	0	0	0	318	341	Methylation(KR); Propionamide; Deamidation (NQ)	K3:Methylation(KR):0.00;C6:Propionamide:1000.00;N12:Deamidation (NQ):17.01	PEAKS DB
2	7	Q9NSY1|BMP2K_HUMAN	K.FAK(+14.02)KDC(+71.04)PVSNIN(+.98)NSSIPSALPEPM.T	Y	45.81	2644.29	24	-8.7	882.433	3	57.41			0		3	F3:48979	20190405_SYPu_Einav_9813_with_ATP_SP006.raw	0	0	0	0	0	318	341	Methylation(KR); Propionamide; Deamidation (NQ)	K3:Methylation(KR):0.00;C6:Propionamide:1000.00;N12:Deamidation (NQ):17.01	PEAKS DB
1	3	Q14677|EPN4_HUMAN	F.SDK(+42.01)LGELSDKIGSTIDDTISKF.R	Y	45.8	2410.21	22	0.9	804.415	3	71.68			1628600		3	F3:61116	20190405_SYPu_Einav_9813_with_ATP_SP006.raw	1	0	0	1	0	198	219	Acetylation (K)	K3:Acetylation (K):23.56	PEAKS DB
1	3	Q14677|EPN4_HUMAN	K.HIHITQATETT(+79.97)TTR(+14.02).H	Y	45.8	1702.8	14	8	852.42	2	26.02			4161900		3	F3:21060	20190405_SYPu_Einav_9813_with_ATP_SP006.raw	2	0	0	2	0	261	274	Phosphorylation (STY); Methylation(KR)	T11:Phosphorylation (STY):0.00;R14:Methylation(KR):1000.00	PEAKS DB
6	4	P35527|K1C9_HUMAN	R.QGVDADINGLR.Q	Y	45.75	1156.58	11	0.5	579.302	2	29.49				4546000	4	F4:23860	20190405_SYPu_Einav_9813_without_ATP_SP005.raw	1	0	0	0	1	251	261			PEAKS DB
4	14	tr|A0A0C4DGB6|A0A0C4DGB6_HUMAN	L.LEC(+71.04)ADDRADLAKY.I	Y	45.68	1552.72	13	1.4	777.371	2	26.18			1797000	9487800	4	F4:20824	20190405_SYPu_Einav_9813_without_ATP_SP005.raw	3	0	0	1	2	275	287	Propionamide	C3:Propionamide:1000.00	PEAKS DB
4	15	P02768|ALBU_HUMAN	L.LEC(+71.04)ADDRADLAKY.I	Y	45.68	1552.72	13	1.4	777.371	2	26.18			1797000	9487800	4	F4:20824	20190405_SYPu_Einav_9813_without_ATP_SP005.raw	3	0	0	1	2	275	287	Propionamide	C3:Propionamide:1000.00	PEAKS DB
6	4	P35527|K1C9_HUMAN	R.QVLDNLTMEK.S	Y	45.51	1189.6	10	2.2	595.812	2	33.82				7997300	4	F4:27767	20190405_SYPu_Einav_9813_without_ATP_SP005.raw	1	0	0	0	1	262	271			PEAKS DB
1	3	Q14677|EPN4_HUMAN	S.QVTATSGNGDFGDW.S	Y	45.38	1453.61	14	1.6	727.817	2	48.93			4582300		3	F3:41576	20190405_SYPu_Einav_9813_with_ATP_SP006.raw	1	0	0	1	0	362	375			PEAKS DB
1	3	Q14677|EPN4_HUMAN	K.SAFPFSDKLGELSDK.I	Y	45.2	1639.81	15	0.9	547.613	3	54.35				42646000	4	F4:45613	20190405_SYPu_Einav_9813_without_ATP_SP005.raw	3	0	0	0	3	193	207			PEAKS DB
2	6	Q9NSY1-2|BMP2K_HUMAN	L.KVEN(+.98)ILLNDGGNY.V	Y	45.04	1448.71	13	-1	725.367	2	46.96				136010000	4	F4:39734	20190405_SYPu_Einav_9813_without_ATP_SP005.raw	1	0	0	0	1	182	194	Deamidation (NQ)	N4:Deamidation (NQ):61.69	PEAKS DB
2	7	Q9NSY1|BMP2K_HUMAN	L.KVEN(+.98)ILLNDGGNY.V	Y	45.04	1448.71	13	-1	725.367	2	46.96				136010000	4	F4:39734	20190405_SYPu_Einav_9813_without_ATP_SP005.raw	1	0	0	0	1	182	194	Deamidation (NQ)	N4:Deamidation (NQ):61.69	PEAKS DB
2	6	Q9NSY1-2|BMP2K_HUMAN	Y.RAPEMINLY.G	Y	44.97	1105.56	9	0.6	553.789	2	44.56	970450000	748660000	5974500000	5896900000	4	F4:37329	20190405_SYPu_Einav_9813_without_ATP_SP005.raw	10	1	1	3	5	230	238			PEAKS DB
2	7	Q9NSY1|BMP2K_HUMAN	Y.RAPEMINLY.G	Y	44.97	1105.56	9	0.6	553.789	2	44.56	970450000	748660000	5974500000	5896900000	4	F4:37329	20190405_SYPu_Einav_9813_without_ATP_SP005.raw	10	1	1	3	5	230	238			PEAKS DB
1	3	Q14677|EPN4_HUMAN	F.FGSASQPAVELVSGSQS.A	N	44.9	1649.79	17	0.1	825.906	2	45.52	11882000	14709000	18539000	29566000	4	F4:37940	20190405_SYPu_Einav_9813_without_ATP_SP005.raw	4	1	1	1	1	393	409			PEAKS DB
3	10	tr|H0YD52|H0YD52_HUMAN	F.FGSASQPAVELVSGSQS.A	N	44.9	1649.79	17	0.1	825.906	2	45.52	11882000	14709000	18539000	29566000	4	F4:37940	20190405_SYPu_Einav_9813_without_ATP_SP005.raw	4	1	1	1	1	85	101			PEAKS DB
1	3	Q14677|EPN4_HUMAN	K.TIDLGAAAHYT(+79.97)GDKASPDQNASTHTPQ.S	Y	44.65	2846.25	27	2.1	949.764	3	31.18			5826800		3	F3:25861	20190405_SYPu_Einav_9813_with_ATP_SP006.raw	1	0	0	1	0	284	310	Phosphorylation (STY)	T11:Phosphorylation (STY):11.06	PEAKS DB
1	3	Q14677|EPN4_HUMAN	K.ASPDQNASTHTPQS.S	N	44.57	1439.63	14	0.5	720.825	2	15.86			102300000	69288000	4	F4:11026	20190405_SYPu_Einav_9813_without_ATP_SP005.raw	3	0	0	2	1	298	311			PEAKS DB
3	10	tr|H0YD52|H0YD52_HUMAN	K.ASPDQNASTHTPQS.S	N	44.57	1439.63	14	0.5	720.825	2	15.86			102300000	69288000	4	F4:11026	20190405_SYPu_Einav_9813_without_ATP_SP005.raw	3	0	0	2	1	15	28			PEAKS DB
4	14	tr|A0A0C4DGB6|A0A0C4DGB6_HUMAN	E.C(+71.04)ADDRADLAK.Y	Y	44.55	1147.53	10	2.3	574.776	2	31.95			607110		3	F3:26567	20190405_SYPu_Einav_9813_with_ATP_SP006.raw	1	0	0	1	0	277	286	Propionamide	C1:Propionamide:1000.00	PEAKS DB
4	15	P02768|ALBU_HUMAN	E.C(+71.04)ADDRADLAK.Y	Y	44.55	1147.53	10	2.3	574.776	2	31.95			607110		3	F3:26567	20190405_SYPu_Einav_9813_with_ATP_SP006.raw	1	0	0	1	0	277	286	Propionamide	C1:Propionamide:1000.00	PEAKS DB
4	14	tr|A0A0C4DGB6|A0A0C4DGB6_HUMAN	T.E(-18.01)C(+71.04)C(+71.04)HGDLLEC(+71.04)ADDRADLAK.Y	Y	44.5	2270.97	19	1.6	758.002	3	39.28				6753200	4	F4:32558	20190405_SYPu_Einav_9813_without_ATP_SP005.raw	1	0	0	0	1	268	286	Pyro-glu from E; Propionamide	E1:Pyro-glu from E:1000.00;C2:Propionamide:1000.00;C3:Propionamide:1000.00;C10:Propionamide:1000.00	PEAKS DB
4	15	P02768|ALBU_HUMAN	T.E(-18.01)C(+71.04)C(+71.04)HGDLLEC(+71.04)ADDRADLAK.Y	Y	44.5	2270.97	19	1.6	758.002	3	39.28				6753200	4	F4:32558	20190405_SYPu_Einav_9813_without_ATP_SP005.raw	1	0	0	0	1	268	286	Pyro-glu from E; Propionamide	E1:Pyro-glu from E:1000.00;C2:Propionamide:1000.00;C3:Propionamide:1000.00;C10:Propionamide:1000.00	PEAKS DB
17	37	P81605|DCD_HUMAN	K.DAVEDLESVGK.G	Y	44.41	1160.56	11	1.2	581.288	2	38.63			20692000	16524000	3	F3:32235	20190405_SYPu_Einav_9813_with_ATP_SP006.raw	2	0	0	1	1	86	96			PEAKS DB
1	3	Q14677|EPN4_HUMAN	K.IGSTIDDTIS(+79.97)KF.R	Y	44.37	1375.63	12	1.8	688.825	2	54.08			1233800		3	F3:46008	20190405_SYPu_Einav_9813_with_ATP_SP006.raw	1	0	0	1	0	208	219	Phosphorylation (STY)	S10:Phosphorylation (STY):0.00	PEAKS DB
1	3	Q14677|EPN4_HUMAN	K.HIHITQATET.T	Y	43.99	1149.58	10	0.1	575.799	2	17.95			738800000	641330000	4	F4:13297	20190405_SYPu_Einav_9813_without_ATP_SP005.raw	3	0	0	1	2	261	270			PEAKS DB
1	3	Q14677|EPN4_HUMAN	N.ISLDNLLPGMQPSK.P	Y	43.91	1511.8	14	1.8	756.913	2	59.83			2284900		3	F3:51015	20190405_SYPu_Einav_9813_with_ATP_SP006.raw	1	0	0	1	0	484	497			PEAKS DB
6	4	P35527|K1C9_HUMAN	Y.YNTIDDLKDQIVDL.T	Y	43.75	1663.83	14	0.9	832.927	2	67.15	4562100	8790200		879530	4	F4:56574	20190405_SYPu_Einav_9813_without_ATP_SP005.raw	3	1	1	0	1	205	218			PEAKS DB
2	6	Q9NSY1-2|BMP2K_HUMAN	K.FAKK(+14.02)DC(+71.04)PVSNINNSSIPSALPEPM.T	Y	43.7	2643.3	24	-11.3	882.102	3	62.15			301780000	531650000	4	F4:52173	20190405_SYPu_Einav_9813_without_ATP_SP005.raw	2	0	0	1	1	318	341	Methylation(KR); Propionamide	K4:Methylation(KR):8.14;C6:Propionamide:1000.00	PEAKS DB
2	7	Q9NSY1|BMP2K_HUMAN	K.FAKK(+14.02)DC(+71.04)PVSNINNSSIPSALPEPM.T	Y	43.7	2643.3	24	-11.3	882.102	3	62.15			301780000	531650000	4	F4:52173	20190405_SYPu_Einav_9813_without_ATP_SP005.raw	2	0	0	1	1	318	341	Methylation(KR); Propionamide	K4:Methylation(KR):8.14;C6:Propionamide:1000.00	PEAKS DB
5	11	P04264|K2C1_HUMAN	W.ELLQQVDTSTR.T	Y	43.26	1288.66	11	0.7	645.342	2	28.03		4821800	46897000	90030000	4	F4:22468	20190405_SYPu_Einav_9813_without_ATP_SP005.raw	3	0	1	1	1	213	223			PEAKS DB
1	3	Q14677|EPN4_HUMAN	F.ADFGSAAASGSFPSQVTATSGN.G	Y	43.12	2028.9	22	0.3	1015.46	2	45.21				1730600	4	F4:37804	20190405_SYPu_Einav_9813_without_ATP_SP005.raw	1	0	0	0	1	348	369			PEAKS DB
4	14	tr|A0A0C4DGB6|A0A0C4DGB6_HUMAN	Q.VSTPTLVEVSR.N	Y	43.01	1186.66	11	0.7	594.338	2	33.13			2352700000	1701600000	3	F3:28370	20190405_SYPu_Einav_9813_with_ATP_SP006.raw	3	0	0	2	1	442	452			PEAKS DB
4	15	P02768|ALBU_HUMAN	Q.VSTPTLVEVSR.N	Y	43.01	1186.66	11	0.7	594.338	2	33.13			2352700000	1701600000	3	F3:28370	20190405_SYPu_Einav_9813_with_ATP_SP006.raw	3	0	0	2	1	442	452			PEAKS DB
10	23	P02533|K1C14_HUMAN	R.ALEEANADLEVK.I	N	42.87	1300.65	12	1.2	651.336	2	28.43				0	4	F4:22948	20190405_SYPu_Einav_9813_without_ATP_SP005.raw	0	0	0	0	0	135	146			PEAKS DB
14	24	P08779|K1C16_HUMAN	R.ALEEANADLEVK.I	N	42.87	1300.65	12	1.2	651.336	2	28.43				0	4	F4:22948	20190405_SYPu_Einav_9813_without_ATP_SP005.raw	0	0	0	0	0	137	148			PEAKS DB
1	3	Q14677|EPN4_HUMAN	Y.TGDKASPDQN(+.98)ASTHTPQSSVKTSVPSSK.S	N	42.81	2842.36	28	1.8	569.482	5	17.59				0	4	F4:12811	20190405_SYPu_Einav_9813_without_ATP_SP005.raw	0	0	0	0	0	294	321	Deamidation (NQ)	N10:Deamidation (NQ):17.01	PEAKS DB
3	10	tr|H0YD52|H0YD52_HUMAN	Y.TGDKASPDQN(+.98)ASTHTPQSSVKTSVPSSK.S	N	42.81	2842.36	28	1.8	569.482	5	17.59				0	4	F4:12811	20190405_SYPu_Einav_9813_without_ATP_SP005.raw	0	0	0	0	0	11	38	Deamidation (NQ)	N10:Deamidation (NQ):17.01	PEAKS DB
1	3	Q14677|EPN4_HUMAN	K.ASPDQNASTH.T	N	42.56	1026.44	10	1.9	514.229	2	5.4			8763000	153900000	4	F4:3833	20190405_SYPu_Einav_9813_without_ATP_SP005.raw	4	0	0	2	2	298	307			PEAKS DB
3	10	tr|H0YD52|H0YD52_HUMAN	K.ASPDQNASTH.T	N	42.56	1026.44	10	1.9	514.229	2	5.4			8763000	153900000	4	F4:3833	20190405_SYPu_Einav_9813_without_ATP_SP005.raw	4	0	0	2	2	15	24			PEAKS DB
1	3	Q14677|EPN4_HUMAN	T.ANPSKTIDLGAAAHY.T	Y	42.43	1527.77	15	3.6	764.897	2	33.75	111900000	28684000	2084400		3	F3:28175	20190405_SYPu_Einav_9813_with_ATP_SP006.raw	4	2	1	1	0	279	293			PEAKS DB
9	13	P35908|K22E_HUMAN	K.VDPEIQNVK.A	Y	42.42	1040.55	9	2.3	521.286	2	20.18			4491500	1943000	3	F3:15658	20190405_SYPu_Einav_9813_with_ATP_SP006.raw	2	0	0	1	1	167	175			PEAKS DB
2	6	Q9NSY1-2|BMP2K_HUMAN	Y.VN(+.98)NMPDLNVC(+71.04)K.R	Y	42.37	1317.61	11	1.1	659.814	2	33.2			1531300	3339400	4	F4:27263	20190405_SYPu_Einav_9813_without_ATP_SP005.raw	2	0	0	1	1	83	93	Deamidation (NQ); Propionamide	N2:Deamidation (NQ):26.02;C10:Propionamide:1000.00	PEAKS DB
2	7	Q9NSY1|BMP2K_HUMAN	Y.VN(+.98)NMPDLNVC(+71.04)K.R	Y	42.37	1317.61	11	1.1	659.814	2	33.2			1531300	3339400	4	F4:27263	20190405_SYPu_Einav_9813_without_ATP_SP005.raw	2	0	0	1	1	83	93	Deamidation (NQ); Propionamide	N2:Deamidation (NQ):26.02;C10:Propionamide:1000.00	PEAKS DB
1	3	Q14677|EPN4_HUMAN	K.H(+15.99)IHITQATETTTTR.H	Y	42.14	1624.82	14	-3	813.417	2	16.59			19023000		3	F3:11962	20190405_SYPu_Einav_9813_with_ATP_SP006.raw	1	0	0	1	0	261	274	Oxidation (HW)	H1:Oxidation (HW):45.01	PEAKS DB
4	14	tr|A0A0C4DGB6|A0A0C4DGB6_HUMAN	K.QEPERN(+.98)EC(+71.04)F.L	Y	42.1	1222.49	9	1	612.257	2	20.04			111040000	113960000	3	F3:15842	20190405_SYPu_Einav_9813_with_ATP_SP006.raw	2	0	0	1	1	118	126	Deamidation (NQ); Propionamide	N6:Deamidation (NQ):44.61;C8:Propionamide:1000.00	PEAKS DB
4	15	P02768|ALBU_HUMAN	K.QEPERN(+.98)EC(+71.04)F.L	Y	42.1	1222.49	9	1	612.257	2	20.04			111040000	113960000	3	F3:15842	20190405_SYPu_Einav_9813_with_ATP_SP006.raw	2	0	0	1	1	118	126	Deamidation (NQ); Propionamide	N6:Deamidation (NQ):44.61;C8:Propionamide:1000.00	PEAKS DB
7	39	P17538|CTRB1_HUMAN	W.QVSLQ(+.98)DKTGF.H	Y	42.05	1122.56	10	1.3	562.288	2	32.96			0	19292000	3	F3:27469	20190405_SYPu_Einav_9813_with_ATP_SP006.raw	1	0	0	0	1	48	57	Deamidation (NQ)	Q5:Deamidation (NQ):68.07	PEAKS DB
7	38	tr|A0A2R8YCR2|A0A2R8YCR2_HUMAN	W.QVSLQ(+.98)DKTGF.H	Y	42.05	1122.56	10	1.3	562.288	2	32.96			0	19292000	3	F3:27469	20190405_SYPu_Einav_9813_with_ATP_SP006.raw	1	0	0	0	1	48	57	Deamidation (NQ)	Q5:Deamidation (NQ):68.07	PEAKS DB
7	41	tr|A0A2R8YG87|A0A2R8YG87_HUMAN	W.QVSLQ(+.98)DKTGF.H	Y	42.05	1122.56	10	1.3	562.288	2	32.96			0	19292000	3	F3:27469	20190405_SYPu_Einav_9813_with_ATP_SP006.raw	1	0	0	0	1	48	57	Deamidation (NQ)	Q5:Deamidation (NQ):68.07	PEAKS DB
7	40	Q6GPI1|CTRB2_HUMAN	W.QVSLQ(+.98)DKTGF.H	Y	42.05	1122.56	10	1.3	562.288	2	32.96			0	19292000	3	F3:27469	20190405_SYPu_Einav_9813_with_ATP_SP006.raw	1	0	0	0	1	48	57	Deamidation (NQ)	Q5:Deamidation (NQ):68.07	PEAKS DB
2	6	Q9NSY1-2|BMP2K_HUMAN	Y.VNNMPDLNVC(+71.04)K(+42.01).R	Y	42.04	1358.63	11	0.6	680.327	2	57.73				2090500	4	F4:48663	20190405_SYPu_Einav_9813_without_ATP_SP005.raw	1	0	0	0	1	83	93	Propionamide; Acetylation (K)	C10:Propionamide:1000.00;K11:Acetylation (K):1000.00	PEAKS DB
2	7	Q9NSY1|BMP2K_HUMAN	Y.VNNMPDLNVC(+71.04)K(+42.01).R	Y	42.04	1358.63	11	0.6	680.327	2	57.73				2090500	4	F4:48663	20190405_SYPu_Einav_9813_without_ATP_SP005.raw	1	0	0	0	1	83	93	Propionamide; Acetylation (K)	C10:Propionamide:1000.00;K11:Acetylation (K):1000.00	PEAKS DB
8	12	P13645|K1C10_HUMAN	L.TTEIDNNIEQISSY.K	Y	42.01	1625.74	14	1.8	813.883	2	50.06			7618200	15018000	4	F4:41974	20190405_SYPu_Einav_9813_without_ATP_SP005.raw	2	0	0	1	1	348	361			PEAKS DB
7	39	P17538|CTRB1_HUMAN	W.TLVGIVSW.G	Y	41.95	873.496	8	1.5	437.758	2	62.28	3720500	2115900	375380000	385910000	4	F4:52722	20190405_SYPu_Einav_9813_without_ATP_SP005.raw	5	1	1	1	2	226	233			PEAKS DB
7	38	tr|A0A2R8YCR2|A0A2R8YCR2_HUMAN	W.TLVGIVSW.G	Y	41.95	873.496	8	1.5	437.758	2	62.28	3720500	2115900	375380000	385910000	4	F4:52722	20190405_SYPu_Einav_9813_without_ATP_SP005.raw	5	1	1	1	2	226	233			PEAKS DB
7	41	tr|A0A2R8YG87|A0A2R8YG87_HUMAN	W.TLVGIVSW.G	Y	41.95	873.496	8	1.5	437.758	2	62.28	3720500	2115900	375380000	385910000	4	F4:52722	20190405_SYPu_Einav_9813_without_ATP_SP005.raw	5	1	1	1	2	226	233			PEAKS DB
7	40	Q6GPI1|CTRB2_HUMAN	W.TLVGIVSW.G	Y	41.95	873.496	8	1.5	437.758	2	62.28	3720500	2115900	375380000	385910000	4	F4:52722	20190405_SYPu_Einav_9813_without_ATP_SP005.raw	5	1	1	1	2	226	233			PEAKS DB
1	3	Q14677|EPN4_HUMAN	W.DKNKSAFPF.S	Y	41.94	1052.53	9	1.8	527.275	2	33.38	155960000	103560000	13516000	25839000	4	F4:27569	20190405_SYPu_Einav_9813_without_ATP_SP005.raw	6	1	1	2	2	189	197			PEAKS DB
4	14	tr|A0A0C4DGB6|A0A0C4DGB6_HUMAN	K.KVPQVSTPTLVEV.S	Y	41.94	1395.8	13	0.6	698.909	2	49.31			74688000	57170000	4	F4:41265	20190405_SYPu_Einav_9813_without_ATP_SP005.raw	2	0	0	1	1	438	450			PEAKS DB
4	15	P02768|ALBU_HUMAN	K.KVPQVSTPTLVEV.S	Y	41.94	1395.8	13	0.6	698.909	2	49.31			74688000	57170000	4	F4:41265	20190405_SYPu_Einav_9813_without_ATP_SP005.raw	2	0	0	1	1	438	450			PEAKS DB
1	3	Q14677|EPN4_HUMAN	A.FNQAPSGPVASSGEF.F	N	41.81	1493.68	15	0.6	747.85	2	41.48			18348000	23765000	4	F4:34404	20190405_SYPu_Einav_9813_without_ATP_SP005.raw	2	0	0	1	1	378	392			PEAKS DB
3	10	tr|H0YD52|H0YD52_HUMAN	A.FNQAPSGPVASSGEF.F	N	41.81	1493.68	15	0.6	747.85	2	41.48			18348000	23765000	4	F4:34404	20190405_SYPu_Einav_9813_without_ATP_SP005.raw	2	0	0	1	1	70	84			PEAKS DB
1	3	Q14677|EPN4_HUMAN	R.SPKGEFKDEEETV.T	Y	41.71	1493.69	13	1.6	747.856	2	20.46				3410800	4	F4:15562	20190405_SYPu_Einav_9813_without_ATP_SP005.raw	2	0	0	0	2	245	257			PEAKS DB
2	6	Q9NSY1-2|BMP2K_HUMAN	D.PEHRPDIF.Q	Y	41.53	1009.5	8	3.8	505.76	2	44.63			43723000	54886000	4	F4:37211	20190405_SYPu_Einav_9813_without_ATP_SP005.raw	4	0	0	1	3	302	309			PEAKS DB
2	7	Q9NSY1|BMP2K_HUMAN	D.PEHRPDIF.Q	Y	41.53	1009.5	8	3.8	505.76	2	44.63			43723000	54886000	4	F4:37211	20190405_SYPu_Einav_9813_without_ATP_SP005.raw	4	0	0	1	3	302	309			PEAKS DB
1	3	Q14677|EPN4_HUMAN	W.SDPSVNISLDNLLPGMQPS.K	Y	41.51	1982.96	19	3.1	992.496	2	64.71			36485000	80485000	4	F4:54577	20190405_SYPu_Einav_9813_without_ATP_SP005.raw	4	0	0	2	2	478	496			PEAKS DB
4	14	tr|A0A0C4DGB6|A0A0C4DGB6_HUMAN	Y.LQQC(+71.04)PFEDHVK.L	Y	41.47	1413.67	11	0.9	707.846	2	23.15			66471000	219020000	3	F3:18466	20190405_SYPu_Einav_9813_with_ATP_SP006.raw	3	0	0	1	2	55	65	Propionamide	C4:Propionamide:1000.00	PEAKS DB
4	15	P02768|ALBU_HUMAN	Y.LQQC(+71.04)PFEDHVK.L	Y	41.47	1413.67	11	0.9	707.846	2	23.15			66471000	219020000	3	F3:18466	20190405_SYPu_Einav_9813_with_ATP_SP006.raw	3	0	0	1	2	55	65	Propionamide	C4:Propionamide:1000.00	PEAKS DB
2	6	Q9NSY1-2|BMP2K_HUMAN	F.C(+71.04)DTC(+71.04)EAVAR.L	Y	41.46	1108.46	9	-1.6	555.241	2	0.63	5716700	3871000	803390000	752260000	3	F3:1555	20190405_SYPu_Einav_9813_with_ATP_SP006.raw	10	1	1	4	4	160	168	Propionamide	C1:Propionamide:1000.00;C4:Propionamide:1000.00	PEAKS DB
2	7	Q9NSY1|BMP2K_HUMAN	F.C(+71.04)DTC(+71.04)EAVAR.L	Y	41.46	1108.46	9	-1.6	555.241	2	0.63	5716700	3871000	803390000	752260000	3	F3:1555	20190405_SYPu_Einav_9813_with_ATP_SP006.raw	10	1	1	4	4	160	168	Propionamide	C1:Propionamide:1000.00;C4:Propionamide:1000.00	PEAKS DB
4	14	tr|A0A0C4DGB6|A0A0C4DGB6_HUMAN	K.KQTALVELVK(+14.02).H	Y	41.44	1141.71	10	1.2	571.864	2	36.48			2215700	23076000	4	F4:30186	20190405_SYPu_Einav_9813_without_ATP_SP005.raw	2	0	0	1	1	549	558	Methylation(KR)	K10:Methylation(KR):160.21	PEAKS DB
4	15	P02768|ALBU_HUMAN	K.KQTALVELVK(+14.02).H	Y	41.44	1141.71	10	1.2	571.864	2	36.48			2215700	23076000	4	F4:30186	20190405_SYPu_Einav_9813_without_ATP_SP005.raw	2	0	0	1	1	549	558	Methylation(KR)	K10:Methylation(KR):160.21	PEAKS DB
1	3	Q14677|EPN4_HUMAN	K.GEFKDEEETVTTKHIHITQATETT.T	Y	41.27	2744.31	24	1.1	687.09	4	31				3798300	4	F4:25261	20190405_SYPu_Einav_9813_without_ATP_SP005.raw	1	0	0	0	1	248	271			PEAKS DB
6	4	P35527|K1C9_HUMAN	K.TLNDMRQEYEQL.I	Y	41.25	1538.7	12	1.3	770.363	2	42.5		10885000		8381800	4	F4:35367	20190405_SYPu_Einav_9813_without_ATP_SP005.raw	2	0	1	0	1	322	333			PEAKS DB
1	3	Q14677|EPN4_HUMAN	K.W(+15.99)DEEWDKNK.S	Y	41.21	1264.54	9	1.2	422.522	3	20.37			210270000	117810000	4	F4:15458	20190405_SYPu_Einav_9813_without_ATP_SP005.raw	6	0	0	3	3	184	192	Oxidation (HW)	W1:Oxidation (HW):88.98	PEAKS DB
1	3	Q14677|EPN4_HUMAN	K.GEFKDEEETVTTKHIHI.T	Y	41.2	2011.98	17	2.2	504.007	4	31.92				3451800	4	F4:26087	20190405_SYPu_Einav_9813_without_ATP_SP005.raw	1	0	0	0	1	248	264			PEAKS DB
1	3	Q14677|EPN4_HUMAN	K.TIDLGAAAH(+15.99)YTGDK.A	Y	41.09	1447.69	14	2.3	483.575	3	22.94			4392900		3	F3:18233	20190405_SYPu_Einav_9813_with_ATP_SP006.raw	1	0	0	1	0	284	297	Oxidation (HW)	H9:Oxidation (HW):1000.00	PEAKS DB
1	3	Q14677|EPN4_HUMAN	W.SDPSVNISLDN(+.98)LLPGMQPSKPQQPSLN.T	Y	41.08	2876.42	27	4.7	1439.23	2	63.7			5496100	0	3	F3:54359	20190405_SYPu_Einav_9813_with_ATP_SP006.raw	1	0	0	1	0	478	504	Deamidation (NQ)	N11:Deamidation (NQ):31.24	PEAKS DB
1	3	Q14677|EPN4_HUMAN	F.NQAPSGPVASSGEFFGSASQPAVELVSGSQ.S	N	41.07	2891.36	30	1.8	964.799	3	60.66	0	36346000		8024800	4	F4:51068	20190405_SYPu_Einav_9813_without_ATP_SP005.raw	2	0	1	0	1	379	408			PEAKS DB
3	10	tr|H0YD52|H0YD52_HUMAN	F.NQAPSGPVASSGEFFGSASQPAVELVSGSQ.S	N	41.07	2891.36	30	1.8	964.799	3	60.66	0	36346000		8024800	4	F4:51068	20190405_SYPu_Einav_9813_without_ATP_SP005.raw	2	0	1	0	1	71	100			PEAKS DB
1	3	Q14677|EPN4_HUMAN	W.SDPSVNISLDNLLPGMQ(+.98)PSKPQQPSLNTM(+15.99).I	Y	41.02	3124.51	29	5.5	1042.52	3	63.81			4372200		3	F3:54471	20190405_SYPu_Einav_9813_with_ATP_SP006.raw	1	0	0	1	0	478	506	Deamidation (NQ); Oxidation (M)	Q17:Deamidation (NQ):22.24;M29:Oxidation (M):49.75	PEAKS DB
1	3	Q14677|EPN4_HUMAN	R.C(+71.04)SDSDEEK(+42.01)KAR.R	Y	41.01	1379.6	11	1.4	690.811	2	5.46			0	0	4	F4:4527	20190405_SYPu_Einav_9813_without_ATP_SP005.raw	0	0	0	0	0	231	241	Propionamide; Acetylation (K)	C1:Propionamide:1000.00;K8:Acetylation (K):11.06	PEAKS DB
1	3	Q14677|EPN4_HUMAN	K.SSGDLVDLF.D	N	40.98	951.455	9	1.5	476.738	2	62.03			2007000000	1195000000	3	F3:53219	20190405_SYPu_Einav_9813_with_ATP_SP006.raw	7	0	0	3	4	322	330			PEAKS DB
3	10	tr|H0YD52|H0YD52_HUMAN	K.SSGDLVDLF.D	N	40.98	951.455	9	1.5	476.738	2	62.03			2007000000	1195000000	3	F3:53219	20190405_SYPu_Einav_9813_with_ATP_SP006.raw	7	0	0	3	4	39	47			PEAKS DB
17	37	P81605|DCD_HUMAN	A.YDPEAASAPGSGNPC(+71.04)HEASAAQKENAGEDPGLAR.Q	Y	40.92	3437.52	34	1.4	860.392	4	25.93			4664800	12413000	4	F4:20538	20190405_SYPu_Einav_9813_without_ATP_SP005.raw	2	0	0	1	1	20	53	Propionamide	C15:Propionamide:1000.00	PEAKS DB
2	6	Q9NSY1-2|BMP2K_HUMAN	K.VENILLN(+.98)DGGNY.V	Y	40.85	1320.62	12	-0.8	661.319	2	52.62			23855000	27570000	4	F4:44257	20190405_SYPu_Einav_9813_without_ATP_SP005.raw	2	0	0	1	1	183	194	Deamidation (NQ)	N7:Deamidation (NQ):12.42	PEAKS DB
2	7	Q9NSY1|BMP2K_HUMAN	K.VENILLN(+.98)DGGNY.V	Y	40.85	1320.62	12	-0.8	661.319	2	52.62			23855000	27570000	4	F4:44257	20190405_SYPu_Einav_9813_without_ATP_SP005.raw	2	0	0	1	1	183	194	Deamidation (NQ)	N7:Deamidation (NQ):12.42	PEAKS DB
5	11	P04264|K2C1_HUMAN	F.GGGGIGGGGFGGF.G	Y	40.85	995.446	13	0	498.733	2	53.62		2288400		7205200	4	F4:45202	20190405_SYPu_Einav_9813_without_ATP_SP005.raw	2	0	1	0	1	110	122			PEAKS DB
4	14	tr|A0A0C4DGB6|A0A0C4DGB6_HUMAN	S.TPTLVEVSR.N	Y	40.58	1000.56	9	0.3	501.287	2	33.06			108020000	98174000	3	F3:27639	20190405_SYPu_Einav_9813_with_ATP_SP006.raw	4	0	0	2	2	444	452			PEAKS DB
4	15	P02768|ALBU_HUMAN	S.TPTLVEVSR.N	Y	40.58	1000.56	9	0.3	501.287	2	33.06			108020000	98174000	3	F3:27639	20190405_SYPu_Einav_9813_with_ATP_SP006.raw	4	0	0	2	2	444	452			PEAKS DB
1	3	Q14677|EPN4_HUMAN	T.IDLGAAAHY.T	N	40.46	929.461	9	0.1	465.74	2	33.09	19816000	14328000	391120000	524700000	4	F4:27073	20190405_SYPu_Einav_9813_without_ATP_SP005.raw	5	1	1	1	2	285	293			PEAKS DB
3	10	tr|H0YD52|H0YD52_HUMAN	X.IDLGAAAHY.T	N	40.46	929.461	9	0.1	465.74	2	33.09	19816000	14328000	391120000	524700000	4	F4:27073	20190405_SYPu_Einav_9813_without_ATP_SP005.raw	5	1	1	1	2	2	10			PEAKS DB
1	3	Q14677|EPN4_HUMAN	D.KASPDQNASTHTPQSSVK.T	N	40.33	1881.92	18	1.6	628.317	3	15.5			1522300	2969600	3	F3:11069	20190405_SYPu_Einav_9813_with_ATP_SP006.raw	2	0	0	1	1	297	314			PEAKS DB
3	10	tr|H0YD52|H0YD52_HUMAN	D.KASPDQNASTHTPQSSVK.T	N	40.33	1881.92	18	1.6	628.317	3	15.5			1522300	2969600	3	F3:11069	20190405_SYPu_Einav_9813_with_ATP_SP006.raw	2	0	0	1	1	14	31			PEAKS DB
4	14	tr|A0A0C4DGB6|A0A0C4DGB6_HUMAN	K.Q(-17.03)EPERNEC(+71.04)F.L	Y	40.27	1204.48	9	0.9	603.251	2	28.16			265890000	189930000	4	F4:22546	20190405_SYPu_Einav_9813_without_ATP_SP005.raw	3	0	0	2	1	118	126	Pyro-glu from Q; Propionamide	Q1:Pyro-glu from Q:1000.00;C8:Propionamide:1000.00	PEAKS DB
4	15	P02768|ALBU_HUMAN	K.Q(-17.03)EPERNEC(+71.04)F.L	Y	40.27	1204.48	9	0.9	603.251	2	28.16			265890000	189930000	4	F4:22546	20190405_SYPu_Einav_9813_without_ATP_SP005.raw	3	0	0	2	1	118	126	Pyro-glu from Q; Propionamide	Q1:Pyro-glu from Q:1000.00;C8:Propionamide:1000.00	PEAKS DB
1	3	Q14677|EPN4_HUMAN	K.WDEEWDKN(+.98)K.S	Y	40.26	1249.53	9	0.6	625.773	2	23.27			398730000	194980000	4	F4:18289	20190405_SYPu_Einav_9813_without_ATP_SP005.raw	7	0	0	4	3	184	192	Deamidation (NQ)	N8:Deamidation (NQ):1000.00	PEAKS DB
2	6	Q9NSY1-2|BMP2K_HUMAN	M.LEPDPEHRPDIF.Q	Y	40.26	1463.7	12	1.9	732.864	2	68.65	66029000	49612000	21104000	132350000	4	F4:57815	20190405_SYPu_Einav_9813_without_ATP_SP005.raw	9	1	2	1	5	298	309			PEAKS DB
2	7	Q9NSY1|BMP2K_HUMAN	M.LEPDPEHRPDIF.Q	Y	40.26	1463.7	12	1.9	732.864	2	68.65	66029000	49612000	21104000	132350000	4	F4:57815	20190405_SYPu_Einav_9813_without_ATP_SP005.raw	9	1	2	1	5	298	309			PEAKS DB
2	6	Q9NSY1-2|BMP2K_HUMAN	L.QIFC(+71.04)DTC(+71.04)EAVAR.L	Y	40.23	1496.68	12	1.5	749.349	2	31.94			2277100	12947000	4	F4:26053	20190405_SYPu_Einav_9813_without_ATP_SP005.raw	2	0	0	1	1	157	168	Propionamide	C4:Propionamide:1000.00;C7:Propionamide:1000.00	PEAKS DB
2	7	Q9NSY1|BMP2K_HUMAN	L.QIFC(+71.04)DTC(+71.04)EAVAR.L	Y	40.23	1496.68	12	1.5	749.349	2	31.94			2277100	12947000	4	F4:26053	20190405_SYPu_Einav_9813_without_ATP_SP005.raw	2	0	0	1	1	157	168	Propionamide	C4:Propionamide:1000.00;C7:Propionamide:1000.00	PEAKS DB
6	4	P35527|K1C9_HUMAN	L.RQVLDNLTM(+15.99)EK.S	Y	40.18	1361.7	11	0.9	681.86	2	23.41				823140	4	F4:18348	20190405_SYPu_Einav_9813_without_ATP_SP005.raw	1	0	0	0	1	261	271	Oxidation (M)	M9:Oxidation (M):1000.00	PEAKS DB
6	4	P35527|K1C9_HUMAN	R.HGVQELEIELQSQL.S	Y	40.08	1621.83	14	-1	811.926	2	67.15				8983500	4	F4:56582	20190405_SYPu_Einav_9813_without_ATP_SP005.raw	1	0	0	0	1	375	388			PEAKS DB
2	6	Q9NSY1-2|BMP2K_HUMAN	E.PDPEHRPDIF.Q	Y	40.07	1221.58	10	1	611.799	2	44.52	32560000	24524000	69672000	53364000	4	F4:37055	20190405_SYPu_Einav_9813_without_ATP_SP005.raw	7	1	1	3	2	300	309			PEAKS DB
2	7	Q9NSY1|BMP2K_HUMAN	E.PDPEHRPDIF.Q	Y	40.07	1221.58	10	1	611.799	2	44.52	32560000	24524000	69672000	53364000	4	F4:37055	20190405_SYPu_Einav_9813_without_ATP_SP005.raw	7	1	1	3	2	300	309			PEAKS DB
1	3	Q14677|EPN4_HUMAN	K.SKWDEEWDK.N	Y	39.93	1221.53	9	1.3	611.776	2	26.95			38723000	224740000	4	F4:21521	20190405_SYPu_Einav_9813_without_ATP_SP005.raw	4	0	0	1	3	182	190			PEAKS DB
1	3	Q14677|EPN4_HUMAN	F.DLM(+15.99)GSSQATM.T	N	39.9	1055.43	10	1.1	528.723	2	23.22			36773000	61938000	4	F4:18263	20190405_SYPu_Einav_9813_without_ATP_SP005.raw	4	0	0	2	2	425	434	Oxidation (M)	M3:Oxidation (M):93.60	PEAKS DB
3	10	tr|H0YD52|H0YD52_HUMAN	F.DLM(+15.99)GSSQATM.T	N	39.9	1055.43	10	1.1	528.723	2	23.22			36773000	61938000	4	F4:18263	20190405_SYPu_Einav_9813_without_ATP_SP005.raw	4	0	0	2	2	117	126	Oxidation (M)	M3:Oxidation (M):93.60	PEAKS DB
26	126	Q15513|SPHAR_HUMAN	F.M(-48.00)IDLQAAH(+15.99)F	Y	39.63	1012.5	9	1.5	507.259	2	35.49			15875000	10140000	3	F3:29858	20190405_SYPu_Einav_9813_with_ATP_SP006.raw	2	0	0	1	1	55	63	Dethiomethyl; Oxidation (HW)	M1:Dethiomethyl:1000.00;H8:Oxidation (HW):1000.00	PEAKS DB
1	3	Q14677|EPN4_HUMAN	K.WDEEWDKNK.S	Y	39.61	1248.54	9	1.6	625.282	2	24.36			11613000000	16358000000	3	F3:19794	20190405_SYPu_Einav_9813_with_ATP_SP006.raw	13	0	0	5	8	184	192			PEAKS DB
1	3	Q14677|EPN4_HUMAN	K.ASPDQN(+.98)ASTHTPQ.S	N	39.59	1353.58	13	0.5	677.8	2	15.96			707840000	518250000	3	F3:11506	20190405_SYPu_Einav_9813_with_ATP_SP006.raw	2	0	0	1	1	298	310	Deamidation (NQ)	N6:Deamidation (NQ):20.92	PEAKS DB
3	10	tr|H0YD52|H0YD52_HUMAN	K.ASPDQN(+.98)ASTHTPQ.S	N	39.59	1353.58	13	0.5	677.8	2	15.96			707840000	518250000	3	F3:11506	20190405_SYPu_Einav_9813_with_ATP_SP006.raw	2	0	0	1	1	15	27	Deamidation (NQ)	N6:Deamidation (NQ):20.92	PEAKS DB
1	3	Q14677|EPN4_HUMAN	K.GEFKDEEETVTT.K	Y	39.57	1383.6	12	1.2	692.813	2	23.4			3694600000	3623700000	3	F3:18722	20190405_SYPu_Einav_9813_with_ATP_SP006.raw	2	0	0	1	1	248	259			PEAKS DB
4	14	tr|A0A0C4DGB6|A0A0C4DGB6_HUMAN	K.QEPERNEC(+71.04)F.L	Y	39.54	1221.51	9	1.5	611.765	2	19.3			5338400000	5479400000	3	F3:13539	20190405_SYPu_Einav_9813_with_ATP_SP006.raw	3	0	0	1	2	118	126	Propionamide	C8:Propionamide:1000.00	PEAKS DB
4	15	P02768|ALBU_HUMAN	K.QEPERNEC(+71.04)F.L	Y	39.54	1221.51	9	1.5	611.765	2	19.3			5338400000	5479400000	3	F3:13539	20190405_SYPu_Einav_9813_with_ATP_SP006.raw	3	0	0	1	2	118	126	Propionamide	C8:Propionamide:1000.00	PEAKS DB
7	39	P17538|CTRB1_HUMAN	A.AH(+15.99)C(+71.04)GVRTSDVVVAGEF.D	Y	39.45	1732.82	16	-5.3	867.417	2	47.65			641150000	823050000	3	F3:40516	20190405_SYPu_Einav_9813_with_ATP_SP006.raw	3	0	0	1	2	74	89	Oxidation (HW); Propionamide	H2:Oxidation (HW):1000.00;C3:Propionamide:1000.00	PEAKS DB
7	38	tr|A0A2R8YCR2|A0A2R8YCR2_HUMAN	A.AH(+15.99)C(+71.04)GVRTSDVVVAGEF.D	Y	39.45	1732.82	16	-5.3	867.417	2	47.65			641150000	823050000	3	F3:40516	20190405_SYPu_Einav_9813_with_ATP_SP006.raw	3	0	0	1	2	74	89	Oxidation (HW); Propionamide	H2:Oxidation (HW):1000.00;C3:Propionamide:1000.00	PEAKS DB
7	41	tr|A0A2R8YG87|A0A2R8YG87_HUMAN	A.AH(+15.99)C(+71.04)GVRTSDVVVAGEF.D	Y	39.45	1732.82	16	-5.3	867.417	2	47.65			641150000	823050000	3	F3:40516	20190405_SYPu_Einav_9813_with_ATP_SP006.raw	3	0	0	1	2	74	89	Oxidation (HW); Propionamide	H2:Oxidation (HW):1000.00;C3:Propionamide:1000.00	PEAKS DB
7	40	Q6GPI1|CTRB2_HUMAN	A.AH(+15.99)C(+71.04)GVRTSDVVVAGEF.D	Y	39.45	1732.82	16	-5.3	867.417	2	47.65			641150000	823050000	3	F3:40516	20190405_SYPu_Einav_9813_with_ATP_SP006.raw	3	0	0	1	2	74	89	Oxidation (HW); Propionamide	H2:Oxidation (HW):1000.00;C3:Propionamide:1000.00	PEAKS DB
1	3	Q14677|EPN4_HUMAN	K.QDAFAN(+.98)FANF.S	Y	39.33	1144.48	10	0.2	573.251	2	60.93			2476600	3610900	3	F3:51941	20190405_SYPu_Einav_9813_with_ATP_SP006.raw	2	0	0	1	1	614	623	Deamidation (NQ)	N6:Deamidation (NQ):32.97	PEAKS DB
1	3	Q14677|EPN4_HUMAN	F.FGSASQPAVELV.S	N	39.21	1203.61	12	1.1	602.817	2	52.1	35112000	27402000	390800000	302080000	3	F3:44515	20190405_SYPu_Einav_9813_with_ATP_SP006.raw	4	1	1	1	1	393	404			PEAKS DB
3	10	tr|H0YD52|H0YD52_HUMAN	F.FGSASQPAVELV.S	N	39.21	1203.61	12	1.1	602.817	2	52.1	35112000	27402000	390800000	302080000	3	F3:44515	20190405_SYPu_Einav_9813_with_ATP_SP006.raw	4	1	1	1	1	85	96			PEAKS DB
1	3	Q14677|EPN4_HUMAN	L.GPPPAASN(+.98)SSDLF.D	N	39.12	1259.57	13	7.4	630.798	2	42.6			324090000	516210000	4	F4:35558	20190405_SYPu_Einav_9813_without_ATP_SP005.raw	5	0	0	2	3	412	424	Deamidation (NQ)	N8:Deamidation (NQ):1000.00	PEAKS DB
3	10	tr|H0YD52|H0YD52_HUMAN	L.GPPPAASN(+.98)SSDLF.D	N	39.12	1259.57	13	7.4	630.798	2	42.6			324090000	516210000	4	F4:35558	20190405_SYPu_Einav_9813_without_ATP_SP005.raw	5	0	0	2	3	104	116	Deamidation (NQ)	N8:Deamidation (NQ):1000.00	PEAKS DB
6	4	P35527|K1C9_HUMAN	R.QEIEC(+71.04)QNQEY.S	Y	39.1	1353.55	10	1.6	677.787	2	22.97				6423500	4	F4:17879	20190405_SYPu_Einav_9813_without_ATP_SP005.raw	1	0	0	0	1	428	437	Propionamide	C5:Propionamide:1000.00	PEAKS DB
1	3	Q14677|EPN4_HUMAN	I.DLGAAAHYT(+79.97)GDK.A	N	39.03	1297.53	12	0	649.777	2	31.68			0		3	F3:26316	20190405_SYPu_Einav_9813_with_ATP_SP006.raw	0	0	0	0	0	286	297	Phosphorylation (STY)	T9:Phosphorylation (STY):7.21	PEAKS DB
3	10	tr|H0YD52|H0YD52_HUMAN	I.DLGAAAHYT(+79.97)GDK.A	N	39.03	1297.53	12	0	649.777	2	31.68			0		3	F3:26316	20190405_SYPu_Einav_9813_with_ATP_SP006.raw	0	0	0	0	0	3	14	Phosphorylation (STY)	T9:Phosphorylation (STY):7.21	PEAKS DB
1	3	Q14677|EPN4_HUMAN	F.GSAAASGSFPSQVTATSGN(+.98)GDFGDW(+15.99)SAF.N	Y	38.95	2695.13	28	2.8	899.391	3	60.73			0	1324600	3	F3:51781	20190405_SYPu_Einav_9813_with_ATP_SP006.raw	1	0	0	0	1	351	378	Deamidation (NQ); Oxidation (HW)	N19:Deamidation (NQ):38.64;W25:Oxidation (HW):1000.00	PEAKS DB
1	3	Q14677|EPN4_HUMAN	K.DEEETVTTK.H	Y	38.89	1050.47	9	1.4	526.246	2	16.14			710730000	649640000	4	F4:11281	20190405_SYPu_Einav_9813_without_ATP_SP005.raw	3	0	0	1	2	252	260			PEAKS DB
1	3	Q14677|EPN4_HUMAN	N.KSAFPFSDK.L	Y	38.77	1025.52	9	1.4	513.769	2	24.84				1327500	4	F4:19637	20190405_SYPu_Einav_9813_without_ATP_SP005.raw	1	0	0	0	1	192	200			PEAKS DB
1	3	Q14677|EPN4_HUMAN	F.GSAAASGSFPSQV.T	Y	38.65	1164.54	13	0.7	583.281	2	32.71			75848000	80719000	3	F3:27048	20190405_SYPu_Einav_9813_with_ATP_SP006.raw	2	0	0	1	1	351	363			PEAKS DB
1	3	Q14677|EPN4_HUMAN	K.GEFKDEEETVT.T	Y	38.63	1282.56	11	0.9	642.289	2	20.83			1315000000	679660000	3	F3:17155	20190405_SYPu_Einav_9813_with_ATP_SP006.raw	3	0	0	2	1	248	258			PEAKS DB
1	3	Q14677|EPN4_HUMAN	K.H(+15.99)IH(+15.99)ITQATETTTTR.H	Y	38.59	1640.81	14	2	547.948	3	16.35			20754000	35202000	4	F4:11259	20190405_SYPu_Einav_9813_without_ATP_SP005.raw	4	0	0	1	3	261	274	Oxidation (HW)	H1:Oxidation (HW):1000.00;H3:Oxidation (HW):1000.00	PEAKS DB
6	4	P35527|K1C9_HUMAN	T.DVRQEIEC(+71.04)QNQEY.S	Y	38.57	1723.75	13	2	862.886	2	31.85				2125600	4	F4:26013	20190405_SYPu_Einav_9813_without_ATP_SP005.raw	1	0	0	0	1	425	437	Propionamide	C8:Propionamide:1000.00	PEAKS DB
1	3	Q14677|EPN4_HUMAN	F.NQAPSGPVASSGEFFGSASQPAVELV.S	N	38.53	2532.21	26	1.8	845.084	3	62.15	6768700	7822000	9723800	46415000	4	F4:52324	20190405_SYPu_Einav_9813_without_ATP_SP005.raw	7	2	2	1	2	379	404			PEAKS DB
3	10	tr|H0YD52|H0YD52_HUMAN	F.NQAPSGPVASSGEFFGSASQPAVELV.S	N	38.53	2532.21	26	1.8	845.084	3	62.15	6768700	7822000	9723800	46415000	4	F4:52324	20190405_SYPu_Einav_9813_without_ATP_SP005.raw	7	2	2	1	2	71	96			PEAKS DB
4	14	tr|A0A0C4DGB6|A0A0C4DGB6_HUMAN	V.H(+42.01)TEC(+71.04)C(+71.04)HGDLLEC(+71.04)ADDR.A	Y	38.52	2070.82	16	-11	691.276	3	22.94			0		3	F3:18252	20190405_SYPu_Einav_9813_with_ATP_SP006.raw	0	0	0	0	0	266	281	Acetylation (N-term); Propionamide	H1:Acetylation (N-term):1000.00;C4:Propionamide:1000.00;C5:Propionamide:1000.00;C12:Propionamide:1000.00	PEAKS DB
4	15	P02768|ALBU_HUMAN	V.H(+42.01)TEC(+71.04)C(+71.04)HGDLLEC(+71.04)ADDR.A	Y	38.52	2070.82	16	-11	691.276	3	22.94			0		3	F3:18252	20190405_SYPu_Einav_9813_with_ATP_SP006.raw	0	0	0	0	0	266	281	Acetylation (N-term); Propionamide	H1:Acetylation (N-term):1000.00;C4:Propionamide:1000.00;C5:Propionamide:1000.00;C12:Propionamide:1000.00	PEAKS DB
1	3	Q14677|EPN4_HUMAN	K.IGSTIDDTISK(+14.02)FR(+14.02).R	Y	38.42	1479.79	13	-7.2	740.902	2	62.82			1125400		3	F3:53624	20190405_SYPu_Einav_9813_with_ATP_SP006.raw	1	0	0	1	0	208	220	Methylation(KR)	K11:Methylation(KR):1000.00;R13:Methylation(KR):1000.00	PEAKS DB
1	3	Q14677|EPN4_HUMAN	F.DGTSQSTGGSADL.F	Y	38.36	1194.5	13	1.7	598.261	2	19.84			128200000	120180000	3	F3:15298	20190405_SYPu_Einav_9813_with_ATP_SP006.raw	2	0	0	1	1	331	343			PEAKS DB
1	3	Q14677|EPN4_HUMAN	F.FGSASQPAVELVSGS.Q	N	38.24	1434.7	15	2.6	718.362	2	47.9	34025000	30326000	13648000	14856000	4	F4:40037	20190405_SYPu_Einav_9813_without_ATP_SP005.raw	4	1	1	1	1	393	407			PEAKS DB
3	10	tr|H0YD52|H0YD52_HUMAN	F.FGSASQPAVELVSGS.Q	N	38.24	1434.7	15	2.6	718.362	2	47.9	34025000	30326000	13648000	14856000	4	F4:40037	20190405_SYPu_Einav_9813_without_ATP_SP005.raw	4	1	1	1	1	85	99			PEAKS DB
1	3	Q14677|EPN4_HUMAN	F.DLMGSSQATM.T	N	38.1	1039.43	10	0.9	520.726	2	41.62	691040000			2669300000	4	F4:34581	20190405_SYPu_Einav_9813_without_ATP_SP005.raw	3	1	0	0	2	425	434			PEAKS DB
3	10	tr|H0YD52|H0YD52_HUMAN	F.DLMGSSQATM.T	N	38.1	1039.43	10	0.9	520.726	2	41.62	691040000			2669300000	4	F4:34581	20190405_SYPu_Einav_9813_without_ATP_SP005.raw	3	1	0	0	2	117	126			PEAKS DB
2	6	Q9NSY1-2|BMP2K_HUMAN	R.MYVNNMPDLNVC(+71.04)K.R	Y	38.1	1610.73	13	0.9	806.374	2	45.57			1900000	12594000	4	F4:38011	20190405_SYPu_Einav_9813_without_ATP_SP005.raw	2	0	0	1	1	81	93	Propionamide	C12:Propionamide:1000.00	PEAKS DB
2	7	Q9NSY1|BMP2K_HUMAN	R.MYVNNMPDLNVC(+71.04)K.R	Y	38.1	1610.73	13	0.9	806.374	2	45.57			1900000	12594000	4	F4:38011	20190405_SYPu_Einav_9813_without_ATP_SP005.raw	2	0	0	1	1	81	93	Propionamide	C12:Propionamide:1000.00	PEAKS DB
1	3	Q14677|EPN4_HUMAN	F.KDEEETVTT.K	Y	38.08	1050.47	9	1.4	526.246	2	16.14			903990000	685260000	4	F4:11617	20190405_SYPu_Einav_9813_without_ATP_SP005.raw	4	0	0	2	2	251	259			PEAKS DB
1	3	Q14677|EPN4_HUMAN	F.GSAAASGSFPSQ(+.98)VTATSGN(+.98)GDFGDW.S	Y	37.98	2374.98	25	7.3	792.677	3	59.19				555390	4	F4:49917	20190405_SYPu_Einav_9813_without_ATP_SP005.raw	1	0	0	0	1	351	375	Deamidation (NQ)	Q12:Deamidation (NQ):1000.00;N19:Deamidation (NQ):1000.00	PEAKS DB
7	39	P17538|CTRB1_HUMAN	T.AAH(+15.99)C(+71.04)GVRTSDVVVAGEF.D	Y	37.88	1803.86	17	-4.7	902.936	2	47.9			47049000	54714000	3	F3:40718	20190405_SYPu_Einav_9813_with_ATP_SP006.raw	2	0	0	1	1	73	89	Oxidation (HW); Propionamide	H3:Oxidation (HW):1000.00;C4:Propionamide:1000.00	PEAKS DB
7	38	tr|A0A2R8YCR2|A0A2R8YCR2_HUMAN	T.AAH(+15.99)C(+71.04)GVRTSDVVVAGEF.D	Y	37.88	1803.86	17	-4.7	902.936	2	47.9			47049000	54714000	3	F3:40718	20190405_SYPu_Einav_9813_with_ATP_SP006.raw	2	0	0	1	1	73	89	Oxidation (HW); Propionamide	H3:Oxidation (HW):1000.00;C4:Propionamide:1000.00	PEAKS DB
7	41	tr|A0A2R8YG87|A0A2R8YG87_HUMAN	T.AAH(+15.99)C(+71.04)GVRTSDVVVAGEF.D	Y	37.88	1803.86	17	-4.7	902.936	2	47.9			47049000	54714000	3	F3:40718	20190405_SYPu_Einav_9813_with_ATP_SP006.raw	2	0	0	1	1	73	89	Oxidation (HW); Propionamide	H3:Oxidation (HW):1000.00;C4:Propionamide:1000.00	PEAKS DB
7	40	Q6GPI1|CTRB2_HUMAN	T.AAH(+15.99)C(+71.04)GVRTSDVVVAGEF.D	Y	37.88	1803.86	17	-4.7	902.936	2	47.9			47049000	54714000	3	F3:40718	20190405_SYPu_Einav_9813_with_ATP_SP006.raw	2	0	0	1	1	73	89	Oxidation (HW); Propionamide	H3:Oxidation (HW):1000.00;C4:Propionamide:1000.00	PEAKS DB
1	3	Q14677|EPN4_HUMAN	F.PSQVTATSGNGDFGDWSAFN(+.98)Q(+.98)AP.S	Y	37.77	2354.99	23	6.1	1178.52	2	62.19				3069500	4	F4:52446	20190405_SYPu_Einav_9813_without_ATP_SP005.raw	1	0	0	0	1	360	382	Deamidation (NQ)	N20:Deamidation (NQ):17.73;Q21:Deamidation (NQ):16.94	PEAKS DB
2	6	Q9NSY1-2|BMP2K_HUMAN	V.NVVEEEIKKY.T	Y	37.65	1249.66	10	-2.8	625.836	2	49.91			5359600	6958900	4	F4:41665	20190405_SYPu_Einav_9813_without_ATP_SP005.raw	2	0	0	1	1	215	224			PEAKS DB
2	7	Q9NSY1|BMP2K_HUMAN	V.NVVEEEIKKY.T	Y	37.65	1249.66	10	-2.8	625.836	2	49.91			5359600	6958900	4	F4:41665	20190405_SYPu_Einav_9813_without_ATP_SP005.raw	2	0	0	1	1	215	224			PEAKS DB
1	3	Q14677|EPN4_HUMAN	K.ASPDQNASTHTP.Q	N	37.63	1224.54	12	-0.1	613.278	2	15.89			98055000	75328000	3	F3:11508	20190405_SYPu_Einav_9813_with_ATP_SP006.raw	3	0	0	2	1	298	309			PEAKS DB
3	10	tr|H0YD52|H0YD52_HUMAN	K.ASPDQNASTHTP.Q	N	37.63	1224.54	12	-0.1	613.278	2	15.89			98055000	75328000	3	F3:11508	20190405_SYPu_Einav_9813_with_ATP_SP006.raw	3	0	0	2	1	15	26			PEAKS DB
107	129	Q9Y697|NFS1_HUMAN	F.TSGATESN(+.98)NIAIK.G	Y	37.59	1305.64	13	1.8	653.832	2	20.99				1089800	4	F4:16078	20190405_SYPu_Einav_9813_without_ATP_SP005.raw	1	0	0	0	1	124	136	Deamidation (NQ)	N8:Deamidation (NQ):7.65	PEAKS DB
1	3	Q14677|EPN4_HUMAN	M.SRSQNTDMVQK.S	Y	37.54	1292.61	11	1.4	431.881	3	15.15			33308000	58913000	3	F3:10742	20190405_SYPu_Einav_9813_with_ATP_SP006.raw	8	0	0	3	5	457	467			PEAKS DB
10	23	P02533|K1C14_HUMAN	L.RC(+71.04)EMEQQNQEY.K	N	37.5	1527.61	11	0.6	764.815	2	18.6				544200	4	F4:13815	20190405_SYPu_Einav_9813_without_ATP_SP005.raw	1	0	0	0	1	388	398	Propionamide	C2:Propionamide:1000.00	PEAKS DB
18	33	Q04695|K1C17_HUMAN	L.RC(+71.04)EMEQQNQEY.K	N	37.5	1527.61	11	0.6	764.815	2	18.6				544200	4	F4:13815	20190405_SYPu_Einav_9813_without_ATP_SP005.raw	1	0	0	0	1	357	367	Propionamide	C2:Propionamide:1000.00	PEAKS DB
1	3	Q14677|EPN4_HUMAN	K.TIDLGAAAH(+15.99)Y.T	Y	37.38	1046.5	10	1.9	524.262	2	32.36			1581900	6364300	4	F4:26441	20190405_SYPu_Einav_9813_without_ATP_SP005.raw	3	0	0	1	2	284	293	Oxidation (HW)	H9:Oxidation (HW):1000.00	PEAKS DB
1	3	Q14677|EPN4_HUMAN	W.SDPSVNISLDNLLPGMQPSKPQ(+.98)Q(+.98)PSLNTM(-48.00).I	Y	37.29	3061.49	29	10.6	1021.52	3	69.61				0	4	F4:58687	20190405_SYPu_Einav_9813_without_ATP_SP005.raw	0	0	0	0	0	478	506	Deamidation (NQ); Dethiomethyl	Q22:Deamidation (NQ):0.00;Q23:Deamidation (NQ):3.13;M29:Dethiomethyl:23.67	PEAKS DB
4	14	tr|A0A0C4DGB6|A0A0C4DGB6_HUMAN	K.KVPQVSTPTLV.E	Y	37.26	1167.69	11	1.2	584.854	2	42.34			127780000	121410000	3	F3:35844	20190405_SYPu_Einav_9813_with_ATP_SP006.raw	2	0	0	1	1	438	448			PEAKS DB
4	15	P02768|ALBU_HUMAN	K.KVPQVSTPTLV.E	Y	37.26	1167.69	11	1.2	584.854	2	42.34			127780000	121410000	3	F3:35844	20190405_SYPu_Einav_9813_with_ATP_SP006.raw	2	0	0	1	1	438	448			PEAKS DB
1	3	Q14677|EPN4_HUMAN	Y.TGDKASPDQNASTHTP.Q	N	37.24	1625.73	16	0	813.875	2	15.81	32483000	33809000		785630	4	F4:11092	20190405_SYPu_Einav_9813_without_ATP_SP005.raw	3	1	1	0	1	294	309			PEAKS DB
3	10	tr|H0YD52|H0YD52_HUMAN	Y.TGDKASPDQNASTHTP.Q	N	37.24	1625.73	16	0	813.875	2	15.81	32483000	33809000		785630	4	F4:11092	20190405_SYPu_Einav_9813_without_ATP_SP005.raw	3	1	1	0	1	11	26			PEAKS DB
6	4	P35527|K1C9_HUMAN	Y.NTIDDLKDQIVDL.T	Y	37.21	1500.77	13	2.4	751.396	2	59.6				1298000	4	F4:50217	20190405_SYPu_Einav_9813_without_ATP_SP005.raw	1	0	0	0	1	206	218			PEAKS DB
4	14	tr|A0A0C4DGB6|A0A0C4DGB6_HUMAN	C.C(+71.04)HGDLLECADDRADLAK.Y	Y	37.17	1914.86	17	2.4	639.297	3	29.73			10291000	8629500	3	F3:24574	20190405_SYPu_Einav_9813_with_ATP_SP006.raw	2	0	0	1	1	270	286	Propionamide	C1:Propionamide:1000.00	PEAKS PTM
4	15	P02768|ALBU_HUMAN	C.C(+71.04)HGDLLECADDRADLAK.Y	Y	37.17	1914.86	17	2.4	639.297	3	29.73			10291000	8629500	3	F3:24574	20190405_SYPu_Einav_9813_with_ATP_SP006.raw	2	0	0	1	1	270	286	Propionamide	C1:Propionamide:1000.00	PEAKS PTM
2	6	Q9NSY1-2|BMP2K_HUMAN	F.TEPEVLQIF.C	Y	37.15	1074.56	9	0.6	538.29	2	63.2	0	0	81538000	173550000	4	F4:53222	20190405_SYPu_Einav_9813_without_ATP_SP005.raw	3	0	0	1	2	151	159			PEAKS DB
2	7	Q9NSY1|BMP2K_HUMAN	F.TEPEVLQIF.C	Y	37.15	1074.56	9	0.6	538.29	2	63.2	0	0	81538000	173550000	4	F4:53222	20190405_SYPu_Einav_9813_without_ATP_SP005.raw	3	0	0	1	2	151	159			PEAKS DB
5	11	P04264|K2C1_HUMAN	R.THNLEPYFESF.I	Y	37.07	1382.61	11	0.6	692.318	2	56				4352900	4	F4:47110	20190405_SYPu_Einav_9813_without_ATP_SP005.raw	1	0	0	0	1	224	234			PEAKS DB
4	14	tr|A0A0C4DGB6|A0A0C4DGB6_HUMAN	K.KQTALVELVK(+42.01).H	Y	36.96	1169.7	10	11	585.867	2	43.42			1542200		3	F3:36759	20190405_SYPu_Einav_9813_with_ATP_SP006.raw	1	0	0	1	0	549	558	Acetylation (K)	K10:Acetylation (K):125.80	PEAKS DB
4	15	P02768|ALBU_HUMAN	K.KQTALVELVK(+42.01).H	Y	36.96	1169.7	10	11	585.867	2	43.42			1542200		3	F3:36759	20190405_SYPu_Einav_9813_with_ATP_SP006.raw	1	0	0	1	0	549	558	Acetylation (K)	K10:Acetylation (K):125.80	PEAKS DB
6	4	P35527|K1C9_HUMAN	K.SDLEMQYETLQEEL.M	Y	36.95	1726.76	14	1.3	864.393	2	60.79				1157100	4	F4:51271	20190405_SYPu_Einav_9813_without_ATP_SP005.raw	1	0	0	0	1	272	285			PEAKS DB
2	6	Q9NSY1-2|BMP2K_HUMAN	F.AKK(+14.02)DC(+71.04)PVSNINNSSIPSALPEPM.T	Y	36.83	2496.24	23	-11.8	833.08	3	55.15				4321000	4	F4:46349	20190405_SYPu_Einav_9813_without_ATP_SP005.raw	1	0	0	0	1	319	341	Methylation(KR); Propionamide	K3:Methylation(KR):8.14;C5:Propionamide:1000.00	PEAKS DB
2	7	Q9NSY1|BMP2K_HUMAN	F.AKK(+14.02)DC(+71.04)PVSNINNSSIPSALPEPM.T	Y	36.83	2496.24	23	-11.8	833.08	3	55.15				4321000	4	F4:46349	20190405_SYPu_Einav_9813_without_ATP_SP005.raw	1	0	0	0	1	319	341	Methylation(KR); Propionamide	K3:Methylation(KR):8.14;C5:Propionamide:1000.00	PEAKS DB
5	11	P04264|K2C1_HUMAN	Y.GPVC(+71.04)PPGGIQEVTIN(+.98)Q.S	Y	36.79	1679.82	16	11	840.93	2	45.91				0	4	F4:38431	20190405_SYPu_Einav_9813_without_ATP_SP005.raw	0	0	0	0	0	144	159	Propionamide; Deamidation (NQ)	C4:Propionamide:1000.00;N15:Deamidation (NQ):46.79	PEAKS DB
2	6	Q9NSY1-2|BMP2K_HUMAN	K.FAK(+42.01)K(+42.01)DC(+71.04)PVSN(+.98)INNSSIPSALPEPM.T	Y	36.75	2714.29	24	6.3	1358.17	2	57.2			5817200	63459000	3	F3:48791	20190405_SYPu_Einav_9813_with_ATP_SP006.raw	2	0	0	1	1	318	341	Acetylation (K); Propionamide; Deamidation (NQ)	K3:Acetylation (K):1000.00;K4:Acetylation (K):1000.00;C6:Propionamide:1000.00;N10:Deamidation (NQ):32.28	PEAKS DB
2	7	Q9NSY1|BMP2K_HUMAN	K.FAK(+42.01)K(+42.01)DC(+71.04)PVSN(+.98)INNSSIPSALPEPM.T	Y	36.75	2714.29	24	6.3	1358.17	2	57.2			5817200	63459000	3	F3:48791	20190405_SYPu_Einav_9813_with_ATP_SP006.raw	2	0	0	1	1	318	341	Acetylation (K); Propionamide; Deamidation (NQ)	K3:Acetylation (K):1000.00;K4:Acetylation (K):1000.00;C6:Propionamide:1000.00;N10:Deamidation (NQ):32.28	PEAKS DB
1	3	Q14677|EPN4_HUMAN	K.SSGDLVDLFDGTSQ.S	N	36.75	1439.64	14	0.3	720.831	2	59.99				13213000	4	F4:50540	20190405_SYPu_Einav_9813_without_ATP_SP005.raw	1	0	0	0	1	322	335			PEAKS DB
3	10	tr|H0YD52|H0YD52_HUMAN	K.SSGDLVDLFDGTSQ.S	N	36.75	1439.64	14	0.3	720.831	2	59.99				13213000	4	F4:50540	20190405_SYPu_Einav_9813_without_ATP_SP005.raw	1	0	0	0	1	39	52			PEAKS DB
2	6	Q9NSY1-2|BMP2K_HUMAN	F.C(+71.04)DTC(+71.04)EAVARL.H	Y	36.5	1221.55	10	1	611.785	2	28.6	1037700000	928060000	293530000	720030000	4	F4:22855	20190405_SYPu_Einav_9813_without_ATP_SP005.raw	4	1	1	1	1	160	169	Propionamide	C1:Propionamide:1000.00;C4:Propionamide:1000.00	PEAKS DB
2	7	Q9NSY1|BMP2K_HUMAN	F.C(+71.04)DTC(+71.04)EAVARL.H	Y	36.5	1221.55	10	1	611.785	2	28.6	1037700000	928060000	293530000	720030000	4	F4:22855	20190405_SYPu_Einav_9813_without_ATP_SP005.raw	4	1	1	1	1	160	169	Propionamide	C1:Propionamide:1000.00;C4:Propionamide:1000.00	PEAKS DB
2	6	Q9NSY1-2|BMP2K_HUMAN	K.K(+42.01)(+42.01)DC(+71.04)PVSN(+.98)INNSSIPSALPEPM.T	Y	36.31	2368.09	21	7.3	1185.07	2	57.71			1166300000	2474000000	4	F4:48611	20190405_SYPu_Einav_9813_without_ATP_SP005.raw	5	0	0	2	3	321	341	Acetylation (K); Acetylation (N-term); Propionamide; Deamidation (NQ)	K1:Acetylation (K):1000.00;K1:Acetylation (N-term):1000.00;C3:Propionamide:1000.00;N7:Deamidation (NQ):32.28	PEAKS DB
2	7	Q9NSY1|BMP2K_HUMAN	K.K(+42.01)(+42.01)DC(+71.04)PVSN(+.98)INNSSIPSALPEPM.T	Y	36.31	2368.09	21	7.3	1185.07	2	57.71			1166300000	2474000000	4	F4:48611	20190405_SYPu_Einav_9813_without_ATP_SP005.raw	5	0	0	2	3	321	341	Acetylation (K); Acetylation (N-term); Propionamide; Deamidation (NQ)	K1:Acetylation (K):1000.00;K1:Acetylation (N-term):1000.00;C3:Propionamide:1000.00;N7:Deamidation (NQ):32.28	PEAKS DB
1	3	Q14677|EPN4_HUMAN	F.FGSASQPAVELVSG.S	N	36.24	1347.67	14	2.6	674.846	2	48.01				23165000	4	F4:40106	20190405_SYPu_Einav_9813_without_ATP_SP005.raw	1	0	0	0	1	393	406			PEAKS DB
3	10	tr|H0YD52|H0YD52_HUMAN	F.FGSASQPAVELVSG.S	N	36.24	1347.67	14	2.6	674.846	2	48.01				23165000	4	F4:40106	20190405_SYPu_Einav_9813_without_ATP_SP005.raw	1	0	0	0	1	85	98			PEAKS DB
1	3	Q14677|EPN4_HUMAN	K.ASPDQNASTHTPQSSVKT(+79.97)SVPSSK.S	N	36	2520.15	24	2.5	841.063	3	17.08			0		3	F3:12652	20190405_SYPu_Einav_9813_with_ATP_SP006.raw	0	0	0	0	0	298	321	Phosphorylation (STY)	T18:Phosphorylation (STY):0.00	PEAKS DB
3	10	tr|H0YD52|H0YD52_HUMAN	K.ASPDQNASTHTPQSSVKT(+79.97)SVPSSK.S	N	36	2520.15	24	2.5	841.063	3	17.08			0		3	F3:12652	20190405_SYPu_Einav_9813_with_ATP_SP006.raw	0	0	0	0	0	15	38	Phosphorylation (STY)	T18:Phosphorylation (STY):0.00	PEAKS DB
8	12	P13645|K1C10_HUMAN	K.VTMQNLNDR.L	N	35.77	1089.52	9	1.7	545.772	2	20.4				2656100	4	F4:15502	20190405_SYPu_Einav_9813_without_ATP_SP005.raw	1	0	0	0	1	148	156			PEAKS DB
10	23	P02533|K1C14_HUMAN	K.VTMQNLNDR.L	N	35.77	1089.52	9	1.7	545.772	2	20.4				2656100	4	F4:15502	20190405_SYPu_Einav_9813_without_ATP_SP005.raw	1	0	0	0	1	117	125			PEAKS DB
14	24	P08779|K1C16_HUMAN	K.VTMQNLNDR.L	N	35.77	1089.52	9	1.7	545.772	2	20.4				2656100	4	F4:15502	20190405_SYPu_Einav_9813_without_ATP_SP005.raw	1	0	0	0	1	119	127			PEAKS DB
20	70	Q7Z3Y8|K1C27_HUMAN	K.VTMQNLNDR.L	N	35.77	1089.52	9	1.7	545.772	2	20.4				2656100	4	F4:15502	20190405_SYPu_Einav_9813_without_ATP_SP005.raw	1	0	0	0	1	86	94			PEAKS DB
2	6	Q9NSY1-2|BMP2K_HUMAN	K.VENILLNDGGNY.V	Y	35.72	1319.64	12	0.2	660.828	2	52.59			707760000	843860000	3	F3:44754	20190405_SYPu_Einav_9813_with_ATP_SP006.raw	3	0	0	1	2	183	194			PEAKS DB
2	7	Q9NSY1|BMP2K_HUMAN	K.VENILLNDGGNY.V	Y	35.72	1319.64	12	0.2	660.828	2	52.59			707760000	843860000	3	F3:44754	20190405_SYPu_Einav_9813_with_ATP_SP006.raw	3	0	0	1	2	183	194			PEAKS DB
1	3	Q14677|EPN4_HUMAN	W.SDPSVNISLDNLLPGMQ.P	Y	35.71	1798.88	17	1.5	900.451	2	64.34			2056400	3310200	3	F3:54888	20190405_SYPu_Einav_9813_with_ATP_SP006.raw	2	0	0	1	1	478	494			PEAKS DB
1	3	Q14677|EPN4_HUMAN	K.WDEEW(+15.99)DKNK.S	Y	35.7	1264.54	9	1.3	633.279	2	18.81			366720000	139260000	3	F3:14325	20190405_SYPu_Einav_9813_with_ATP_SP006.raw	10	0	0	6	4	184	192	Oxidation (HW)	W5:Oxidation (HW):105.60	PEAKS DB
4	14	tr|A0A0C4DGB6|A0A0C4DGB6_HUMAN	K.QEPERNEC(+71.04)FL.Q	Y	35.5	1334.59	10	1	668.307	2	29.99			326800000	259230000	4	F4:24357	20190405_SYPu_Einav_9813_without_ATP_SP005.raw	2	0	0	1	1	118	127	Propionamide	C8:Propionamide:1000.00	PEAKS DB
4	15	P02768|ALBU_HUMAN	K.QEPERNEC(+71.04)FL.Q	Y	35.5	1334.59	10	1	668.307	2	29.99			326800000	259230000	4	F4:24357	20190405_SYPu_Einav_9813_without_ATP_SP005.raw	2	0	0	1	1	118	127	Propionamide	C8:Propionamide:1000.00	PEAKS DB
2	6	Q9NSY1-2|BMP2K_HUMAN	K.K(+42.01)(+42.01)DC(+71.04)PVSN(+.98)INNSSIPSALPEPM(+15.99).T	Y	35.23	2384.09	21	5	1193.06	2	53.13			3702600	11072000	4	F4:44539	20190405_SYPu_Einav_9813_without_ATP_SP005.raw	2	0	0	1	1	321	341	Acetylation (K); Acetylation (N-term); Propionamide; Deamidation (NQ); Oxidation (M)	K1:Acetylation (K):1000.00;K1:Acetylation (N-term):1000.00;C3:Propionamide:1000.00;N7:Deamidation (NQ):22.85;M21:Oxidation (M):1000.00	PEAKS DB
2	7	Q9NSY1|BMP2K_HUMAN	K.K(+42.01)(+42.01)DC(+71.04)PVSN(+.98)INNSSIPSALPEPM(+15.99).T	Y	35.23	2384.09	21	5	1193.06	2	53.13			3702600	11072000	4	F4:44539	20190405_SYPu_Einav_9813_without_ATP_SP005.raw	2	0	0	1	1	321	341	Acetylation (K); Acetylation (N-term); Propionamide; Deamidation (NQ); Oxidation (M)	K1:Acetylation (K):1000.00;K1:Acetylation (N-term):1000.00;C3:Propionamide:1000.00;N7:Deamidation (NQ):22.85;M21:Oxidation (M):1000.00	PEAKS DB
1	3	Q14677|EPN4_HUMAN	W.DEEWDKNK.S	Y	35.11	1062.46	8	1.7	532.241	2	22.59			216890000	196280000	4	F4:17603	20190405_SYPu_Einav_9813_without_ATP_SP005.raw	8	0	0	5	3	185	192			PEAKS DB
1	3	Q14677|EPN4_HUMAN	F.DGTS(+79.97)QSTGGSADLF.G	Y	35.08	1421.53	14	1.3	711.779	2	48.31			86192000		3	F3:41106	20190405_SYPu_Einav_9813_with_ATP_SP006.raw	1	0	0	1	0	331	344	Phosphorylation (STY)	S4:Phosphorylation (STY):0.00	PEAKS DB
1	3	Q14677|EPN4_HUMAN	G.SFPSQVTATSGNGDFGDW.S	Y	35.06	1871.8	18	0.8	936.91	2	58.52			0		3	F3:49946	20190405_SYPu_Einav_9813_with_ATP_SP006.raw	0	0	0	0	0	358	375			PEAKS DB
1	3	Q14677|EPN4_HUMAN	F.DGTSQST(+79.97)GGSADLF.G	Y	35.05	1421.53	14	1.3	711.779	2	48.31			86192000		3	F3:40808	20190405_SYPu_Einav_9813_with_ATP_SP006.raw	1	0	0	1	0	331	344	Phosphorylation (STY)	T7:Phosphorylation (STY):0.00	PEAKS DB
2	6	Q9NSY1-2|BMP2K_HUMAN	K.K(+42.01)(+42.01)DC(+71.04)PVSN(+.98)INN(+.98)SSIPSALPEPM.T	Y	35	2369.08	21	5.2	1185.56	2	58.46			281380000	239070000	3	F3:49812	20190405_SYPu_Einav_9813_with_ATP_SP006.raw	8	0	0	4	4	321	341	Acetylation (K); Acetylation (N-term); Propionamide; Deamidation (NQ)	K1:Acetylation (K):1000.00;K1:Acetylation (N-term):1000.00;C3:Propionamide:1000.00;N7:Deamidation (NQ):32.28;N10:Deamidation (NQ):12.79	PEAKS DB
2	7	Q9NSY1|BMP2K_HUMAN	K.K(+42.01)(+42.01)DC(+71.04)PVSN(+.98)INN(+.98)SSIPSALPEPM.T	Y	35	2369.08	21	5.2	1185.56	2	58.46			281380000	239070000	3	F3:49812	20190405_SYPu_Einav_9813_with_ATP_SP006.raw	8	0	0	4	4	321	341	Acetylation (K); Acetylation (N-term); Propionamide; Deamidation (NQ)	K1:Acetylation (K):1000.00;K1:Acetylation (N-term):1000.00;C3:Propionamide:1000.00;N7:Deamidation (NQ):32.28;N10:Deamidation (NQ):12.79	PEAKS DB
1	3	Q14677|EPN4_HUMAN	F.GSAAASGSFPSQVTATSGNGDFGDW(+15.99)SAF.N	Y	34.99	2694.15	28	2.3	899.062	3	61.05				6804700	4	F4:51436	20190405_SYPu_Einav_9813_without_ATP_SP005.raw	1	0	0	0	1	351	378	Oxidation (HW)	W25:Oxidation (HW):1000.00	PEAKS DB
1	3	Q14677|EPN4_HUMAN	R.C(+71.04)SDSDEEK.K	Y	34.99	982.355	8	0.8	492.187	2	3.23			70548000	117630000	4	F4:3562	20190405_SYPu_Einav_9813_without_ATP_SP005.raw	3	0	0	2	1	231	238	Propionamide	C1:Propionamide:1000.00	PEAKS DB
2	6	Q9NSY1-2|BMP2K_HUMAN	Q.VTLEESLAEGGF.S	Y	34.93	1250.6	12	0.7	626.312	2	60.37			20147000	17866000	3	F3:51429	20190405_SYPu_Einav_9813_with_ATP_SP006.raw	3	0	0	1	2	51	62			PEAKS DB
2	7	Q9NSY1|BMP2K_HUMAN	Q.VTLEESLAEGGF.S	Y	34.93	1250.6	12	0.7	626.312	2	60.37			20147000	17866000	3	F3:51429	20190405_SYPu_Einav_9813_with_ATP_SP006.raw	3	0	0	1	2	51	62			PEAKS DB
4	14	tr|A0A0C4DGB6|A0A0C4DGB6_HUMAN	V.H(+42.01)TEC(+71.04)C(+71.04)HGDLLEC(+71.04)ADDRADLAKY.I	Y	34.92	2732.16	22	-8.1	684.045	4	39.39				9817200	4	F4:32628	20190405_SYPu_Einav_9813_without_ATP_SP005.raw	2	0	0	0	2	266	287	Acetylation (N-term); Propionamide	H1:Acetylation (N-term):1000.00;C4:Propionamide:1000.00;C5:Propionamide:1000.00;C12:Propionamide:1000.00	PEAKS DB
4	15	P02768|ALBU_HUMAN	V.H(+42.01)TEC(+71.04)C(+71.04)HGDLLEC(+71.04)ADDRADLAKY.I	Y	34.92	2732.16	22	-8.1	684.045	4	39.39				9817200	4	F4:32628	20190405_SYPu_Einav_9813_without_ATP_SP005.raw	2	0	0	0	2	266	287	Acetylation (N-term); Propionamide	H1:Acetylation (N-term):1000.00;C4:Propionamide:1000.00;C5:Propionamide:1000.00;C12:Propionamide:1000.00	PEAKS DB
38	61	P23490|LORI_HUMAN	Y.GGVSSGGSSGGGSGC(+71.04)F.S	Y	34.73	1329.53	16	1	665.774	2	22.31			1724900	1612200	3	F3:17639	20190405_SYPu_Einav_9813_with_ATP_SP006.raw	2	0	0	1	1	162	177	Propionamide	C15:Propionamide:1000.00	PEAKS DB
1	3	Q14677|EPN4_HUMAN	H.ITQATETTTTR.H	Y	34.7	1221.62	11	0.6	611.82	2	15.99			44427000	23816000	4	F4:11161	20190405_SYPu_Einav_9813_without_ATP_SP005.raw	2	0	0	1	1	264	274			PEAKS DB
1	3	Q14677|EPN4_HUMAN	H.IHITQATETT(+79.97)TTR(+14.02).H	Y	34.66	1565.75	13	8.9	783.89	2	28.95				2603100	4	F4:23422	20190405_SYPu_Einav_9813_without_ATP_SP005.raw	1	0	0	0	1	262	274	Phosphorylation (STY); Methylation(KR)	T10:Phosphorylation (STY):0.00;R13:Methylation(KR):1000.00	PEAKS DB
4	14	tr|A0A0C4DGB6|A0A0C4DGB6_HUMAN	S.KLVTDLTK.V	Y	34.65	916.559	8	0.9	459.289	2	20.15			830410000	1466500000	3	F3:15492	20190405_SYPu_Einav_9813_with_ATP_SP006.raw	3	0	0	1	2	257	264			PEAKS DB
4	15	P02768|ALBU_HUMAN	S.KLVTDLTK.V	Y	34.65	916.559	8	0.9	459.289	2	20.15			830410000	1466500000	3	F3:15492	20190405_SYPu_Einav_9813_with_ATP_SP006.raw	3	0	0	1	2	257	264			PEAKS DB
10	23	P02533|K1C14_HUMAN	R.VLDELTLAR.A	N	34.64	1028.59	9	0.7	515.303	2	41.1				2339600	4	F4:34154	20190405_SYPu_Einav_9813_without_ATP_SP005.raw	1	0	0	0	1	224	232			PEAKS DB
14	24	P08779|K1C16_HUMAN	R.VLDELTLAR.T	N	34.64	1028.59	9	0.7	515.303	2	41.1				2339600	4	F4:34154	20190405_SYPu_Einav_9813_without_ATP_SP005.raw	1	0	0	0	1	226	234			PEAKS DB
18	33	Q04695|K1C17_HUMAN	R.VLDELTLAR.A	N	34.64	1028.59	9	0.7	515.303	2	41.1				2339600	4	F4:34154	20190405_SYPu_Einav_9813_without_ATP_SP005.raw	1	0	0	0	1	193	201			PEAKS DB
1	3	Q14677|EPN4_HUMAN	S.GPVASSGEFF.G	N	34.63	996.455	10	0.6	499.237	2	50.25			4649400		3	F3:42710	20190405_SYPu_Einav_9813_with_ATP_SP006.raw	1	0	0	1	0	384	393			PEAKS DB
3	10	tr|H0YD52|H0YD52_HUMAN	S.GPVASSGEFF.G	N	34.63	996.455	10	0.6	499.237	2	50.25			4649400		3	F3:42710	20190405_SYPu_Einav_9813_with_ATP_SP006.raw	1	0	0	1	0	76	85			PEAKS DB
2	6	Q9NSY1-2|BMP2K_HUMAN	W.EVLILMEY.C	Y	34.54	1008.52	8	1.1	505.27	2	63.22			2911900	15045000	3	F3:53952	20190405_SYPu_Einav_9813_with_ATP_SP006.raw	3	0	0	1	2	125	132			PEAKS DB
2	7	Q9NSY1|BMP2K_HUMAN	W.EVLILMEY.C	Y	34.54	1008.52	8	1.1	505.27	2	63.22			2911900	15045000	3	F3:53952	20190405_SYPu_Einav_9813_with_ATP_SP006.raw	3	0	0	1	2	125	132			PEAKS DB
1	3	Q14677|EPN4_HUMAN	I.GSTIDDTISKF.R	Y	34.5	1182.58	11	0.4	592.298	2	49.99			10190000	11756000	4	F4:41983	20190405_SYPu_Einav_9813_without_ATP_SP005.raw	4	0	0	2	2	209	219			PEAKS DB
1	3	Q14677|EPN4_HUMAN	K.TIDLGAAAHYTGDKASPDQNASTHTPQSSVK.T	Y	34.47	3167.51	31	1.3	792.89	4	28.57				0	4	F4:23081	20190405_SYPu_Einav_9813_without_ATP_SP005.raw	0	0	0	0	0	284	314			PEAKS DB
5	11	P04264|K2C1_HUMAN	Q.ISNLQQSISDAEQR.G	Y	34.47	1587.79	14	0.1	794.903	2	33.69				1116600	4	F4:27742	20190405_SYPu_Einav_9813_without_ATP_SP005.raw	1	0	0	0	1	419	432			PEAKS DB
9	13	P35908|K22E_HUMAN	K.LNDLEEALQQAK.E	Y	34.25	1370.7	12	-0.5	686.362	2	48.14			5008200		3	F3:40920	20190405_SYPu_Einav_9813_with_ATP_SP006.raw	1	0	0	1	0	442	453			PEAKS DB
1	3	Q14677|EPN4_HUMAN	W.SDPSVNISLDNLLPGMQPSKPQQP.S	Y	34.18	2561.28	24	2	854.773	3	61.15			7420900		3	F3:52123	20190405_SYPu_Einav_9813_with_ATP_SP006.raw	1	0	0	1	0	478	501			PEAKS DB
1	3	Q14677|EPN4_HUMAN	G.STIDDTISKF.R	Y	33.98	1125.56	10	0.8	563.788	2	50.6	14027000	11853000	86179000	75161000	4	F4:42733	20190405_SYPu_Einav_9813_without_ATP_SP005.raw	9	1	1	3	4	210	219			PEAKS DB
2	6	Q9NSY1-2|BMP2K_HUMAN	L.KVENILLNDGGN(+.98)Y.V	Y	33.98	1448.71	13	-1	725.367	2	46.96				136010000	4	F4:39427	20190405_SYPu_Einav_9813_without_ATP_SP005.raw	1	0	0	0	1	182	194	Deamidation (NQ)	N12:Deamidation (NQ):26.62	PEAKS DB
2	7	Q9NSY1|BMP2K_HUMAN	L.KVENILLNDGGN(+.98)Y.V	Y	33.98	1448.71	13	-1	725.367	2	46.96				136010000	4	F4:39427	20190405_SYPu_Einav_9813_without_ATP_SP005.raw	1	0	0	0	1	182	194	Deamidation (NQ)	N12:Deamidation (NQ):26.62	PEAKS DB
1	3	Q14677|EPN4_HUMAN	K.SKW(+15.99)DEEWDK.N	Y	33.93	1237.53	9	0.8	619.773	2	20.51			9566800		3	F3:15963	20190405_SYPu_Einav_9813_with_ATP_SP006.raw	1	0	0	1	0	182	190	Oxidation (HW)	W3:Oxidation (HW):69.71	PEAKS DB
4	14	tr|A0A0C4DGB6|A0A0C4DGB6_HUMAN	R.VTKC(+71.04)C(+71.04)TESL.V	Y	33.89	1124.52	9	1.5	563.271	2	19.16			808910	1224000	4	F4:14328	20190405_SYPu_Einav_9813_without_ATP_SP005.raw	2	0	0	1	1	497	505	Propionamide	C4:Propionamide:1000.00;C5:Propionamide:1000.00	PEAKS DB
4	15	P02768|ALBU_HUMAN	R.VTKC(+71.04)C(+71.04)TESL.V	Y	33.89	1124.52	9	1.5	563.271	2	19.16			808910	1224000	4	F4:14328	20190405_SYPu_Einav_9813_without_ATP_SP005.raw	2	0	0	1	1	497	505	Propionamide	C4:Propionamide:1000.00;C5:Propionamide:1000.00	PEAKS DB
4	14	tr|A0A0C4DGB6|A0A0C4DGB6_HUMAN	Y.TK(+14.02)K(+14.02)VPQVSTPTLVEVSR.N	Y	33.85	1896.1	17	-11.3	475.03	4	32.02	7151200	6539400	53183000	62050000	4	F4:26187	20190405_SYPu_Einav_9813_without_ATP_SP005.raw	5	1	1	1	2	436	452	Methylation(KR)	K2:Methylation(KR):88.91;K3:Methylation(KR):100.98	PEAKS DB
4	15	P02768|ALBU_HUMAN	Y.TK(+14.02)K(+14.02)VPQVSTPTLVEVSR.N	Y	33.85	1896.1	17	-11.3	475.03	4	32.02	7151200	6539400	53183000	62050000	4	F4:26187	20190405_SYPu_Einav_9813_without_ATP_SP005.raw	5	1	1	1	2	436	452	Methylation(KR)	K2:Methylation(KR):88.91;K3:Methylation(KR):100.98	PEAKS DB
8	12	P13645|K1C10_HUMAN	F.GGGFGGGFGGDGGLL.S	Y	33.83	1223.56	15	1.9	612.79	2	59.99				4354400	4	F4:50541	20190405_SYPu_Einav_9813_without_ATP_SP005.raw	1	0	0	0	1	128	142			PEAKS DB
2	6	Q9NSY1-2|BMP2K_HUMAN	K.KLQTGFTEPEVL.Q	Y	33.76	1360.72	12	1.4	681.373	2	62.03	1272700		1383300000	1905200000	4	F4:52182	20190405_SYPu_Einav_9813_without_ATP_SP005.raw	4	1	0	1	2	145	156			PEAKS DB
2	7	Q9NSY1|BMP2K_HUMAN	K.KLQTGFTEPEVL.Q	Y	33.76	1360.72	12	1.4	681.373	2	62.03	1272700		1383300000	1905200000	4	F4:52182	20190405_SYPu_Einav_9813_without_ATP_SP005.raw	4	1	0	1	2	145	156			PEAKS DB
4	14	tr|A0A0C4DGB6|A0A0C4DGB6_HUMAN	K.VPQVSTPTLVEVS.R	Y	33.76	1354.73	13	-0.1	678.377	2	51.23			38916000	17386000	4	F4:42900	20190405_SYPu_Einav_9813_without_ATP_SP005.raw	3	0	0	2	1	439	451			PEAKS DB
4	15	P02768|ALBU_HUMAN	K.VPQVSTPTLVEVS.R	Y	33.76	1354.73	13	-0.1	678.377	2	51.23			38916000	17386000	4	F4:42900	20190405_SYPu_Einav_9813_without_ATP_SP005.raw	3	0	0	2	1	439	451			PEAKS DB
2	6	Q9NSY1-2|BMP2K_HUMAN	K.FAKK(+14.02)DC(+71.04)PVSNIN(+.98)NSSIPSALPEPM.T	Y	33.71	2644.29	24	-11.2	1323.14	2	62.6				0	4	F4:52801	20190405_SYPu_Einav_9813_without_ATP_SP005.raw	0	0	0	0	0	318	341	Methylation(KR); Propionamide; Deamidation (NQ)	K4:Methylation(KR):0.00;C6:Propionamide:1000.00;N12:Deamidation (NQ):10.42	PEAKS DB
2	7	Q9NSY1|BMP2K_HUMAN	K.FAKK(+14.02)DC(+71.04)PVSNIN(+.98)NSSIPSALPEPM.T	Y	33.71	2644.29	24	-11.2	1323.14	2	62.6				0	4	F4:52801	20190405_SYPu_Einav_9813_without_ATP_SP005.raw	0	0	0	0	0	318	341	Methylation(KR); Propionamide; Deamidation (NQ)	K4:Methylation(KR):0.00;C6:Propionamide:1000.00;N12:Deamidation (NQ):10.42	PEAKS DB
1	3	Q14677|EPN4_HUMAN	K.SSGDLVDLFDGTSQ(+.98)STGGSADLF.G	Y	33.62	2276	23	8.9	759.683	3	65.62			0		3	F3:55973	20190405_SYPu_Einav_9813_with_ATP_SP006.raw	0	0	0	0	0	322	344	Deamidation (NQ)	Q14:Deamidation (NQ):1000.00	PEAKS DB
1	3	Q14677|EPN4_HUMAN	W.SDPSVNISLDNLLPGMQ(+.98)PSKPQQPSLNT.M	Y	33.46	2977.47	28	6.7	993.508	3	67.09				0	4	F4:56563	20190405_SYPu_Einav_9813_without_ATP_SP005.raw	0	0	0	0	0	478	505	Deamidation (NQ)	Q17:Deamidation (NQ):8.62	PEAKS DB
7	39	P17538|CTRB1_HUMAN	A.A(+42.01)HC(+71.04)GVR(+14.02)TSDVVVAGEF.D	Y	33.43	1772.85	16	-4	887.433	2	48.89			6600000		3	F3:41527	20190405_SYPu_Einav_9813_with_ATP_SP006.raw	1	0	0	1	0	74	89	Acetylation (N-term); Propionamide; Methylation(KR)	A1:Acetylation (N-term):1000.00;C3:Propionamide:1000.00;R6:Methylation(KR):1000.00	PEAKS DB
7	38	tr|A0A2R8YCR2|A0A2R8YCR2_HUMAN	A.A(+42.01)HC(+71.04)GVR(+14.02)TSDVVVAGEF.D	Y	33.43	1772.85	16	-4	887.433	2	48.89			6600000		3	F3:41527	20190405_SYPu_Einav_9813_with_ATP_SP006.raw	1	0	0	1	0	74	89	Acetylation (N-term); Propionamide; Methylation(KR)	A1:Acetylation (N-term):1000.00;C3:Propionamide:1000.00;R6:Methylation(KR):1000.00	PEAKS DB
7	41	tr|A0A2R8YG87|A0A2R8YG87_HUMAN	A.A(+42.01)HC(+71.04)GVR(+14.02)TSDVVVAGEF.D	Y	33.43	1772.85	16	-4	887.433	2	48.89			6600000		3	F3:41527	20190405_SYPu_Einav_9813_with_ATP_SP006.raw	1	0	0	1	0	74	89	Acetylation (N-term); Propionamide; Methylation(KR)	A1:Acetylation (N-term):1000.00;C3:Propionamide:1000.00;R6:Methylation(KR):1000.00	PEAKS DB
7	40	Q6GPI1|CTRB2_HUMAN	A.A(+42.01)HC(+71.04)GVR(+14.02)TSDVVVAGEF.D	Y	33.43	1772.85	16	-4	887.433	2	48.89			6600000		3	F3:41527	20190405_SYPu_Einav_9813_with_ATP_SP006.raw	1	0	0	1	0	74	89	Acetylation (N-term); Propionamide; Methylation(KR)	A1:Acetylation (N-term):1000.00;C3:Propionamide:1000.00;R6:Methylation(KR):1000.00	PEAKS DB
2	6	Q9NSY1-2|BMP2K_HUMAN	K.K(+42.01)(+42.01)DC(+71.04)PVSN(+.98)INNSSIPSALPEPMT(+79.97)ASE.A	Y	33.39	2836.22	25	7.2	946.424	3	57.29			10970000		3	F3:48855	20190405_SYPu_Einav_9813_with_ATP_SP006.raw	1	0	0	1	0	321	345	Acetylation (K); Acetylation (N-term); Propionamide; Deamidation (NQ); Phosphorylation (STY)	K1:Acetylation (K):1000.00;K1:Acetylation (N-term):1000.00;C3:Propionamide:1000.00;N7:Deamidation (NQ):14.04;T22:Phosphorylation (STY):14.04	PEAKS DB
2	7	Q9NSY1|BMP2K_HUMAN	K.K(+42.01)(+42.01)DC(+71.04)PVSN(+.98)INNSSIPSALPEPMT(+79.97)ASE.A	Y	33.39	2836.22	25	7.2	946.424	3	57.29			10970000		3	F3:48855	20190405_SYPu_Einav_9813_with_ATP_SP006.raw	1	0	0	1	0	321	345	Acetylation (K); Acetylation (N-term); Propionamide; Deamidation (NQ); Phosphorylation (STY)	K1:Acetylation (K):1000.00;K1:Acetylation (N-term):1000.00;C3:Propionamide:1000.00;N7:Deamidation (NQ):14.04;T22:Phosphorylation (STY):14.04	PEAKS DB
1	3	Q14677|EPN4_HUMAN	R.SQNTDMVQK.S	Y	33.38	1049.48	9	0.1	525.75	2	15.73			290720000		3	F3:11426	20190405_SYPu_Einav_9813_with_ATP_SP006.raw	1	0	0	1	0	459	467			PEAKS DB
1	3	Q14677|EPN4_HUMAN	W.SDPSVNISLDN.L	Y	33.35	1159.54	11	1.9	580.779	2	39.19			7501700	28993000	4	F4:32577	20190405_SYPu_Einav_9813_without_ATP_SP005.raw	2	0	0	1	1	478	488			PEAKS DB
27	140	Q01970-2|PLCB3_HUMAN	F.GDALLIEPLDKY.P	Y	33.28	1345.71	12	8.7	673.872	2	42.28			168620000	164930000	3	F3:35652	20190405_SYPu_Einav_9813_with_ATP_SP006.raw	5	0	0	2	3	367	378			PEAKS DB
1	3	Q14677|EPN4_HUMAN	F.KDEEETVTTKH(+15.99)IH(+15.99).I	Y	33.27	1597.76	13	-4.3	799.886	2	29.58			3638000	2666300	4	F4:23879	20190405_SYPu_Einav_9813_without_ATP_SP005.raw	2	0	0	1	1	251	263	Oxidation (HW)	H11:Oxidation (HW):1000.00;H13:Oxidation (HW):1000.00	PEAKS DB
1	3	Q14677|EPN4_HUMAN	K.R(+14.02)(+42.01)TAN(+.98)PSK(+14.02)TIDLGAAAH.Y	Y	33.21	1692.88	16	7.7	565.307	3	20.11			76481000	128210000	3	F3:15557	20190405_SYPu_Einav_9813_with_ATP_SP006.raw	3	0	0	1	2	277	292	Methylation(KR); Acetylation (N-term); Deamidation (NQ)	R1:Methylation(KR):1000.00;R1:Acetylation (N-term):1000.00;N4:Deamidation (NQ):1000.00;K7:Methylation(KR):1000.00	PEAKS DB
2	6	Q9NSY1-2|BMP2K_HUMAN	R.APEMINLY.G	Y	33.17	949.458	8	2	475.739	2	54.52			239560000	335360000	4	F4:45572	20190405_SYPu_Einav_9813_without_ATP_SP005.raw	2	0	0	1	1	231	238			PEAKS DB
2	7	Q9NSY1|BMP2K_HUMAN	R.APEMINLY.G	Y	33.17	949.458	8	2	475.739	2	54.52			239560000	335360000	4	F4:45572	20190405_SYPu_Einav_9813_without_ATP_SP005.raw	2	0	0	1	1	231	238			PEAKS DB
1	3	Q14677|EPN4_HUMAN	F.GSASQPAVELVSGSQSALGPP.P	N	33.13	1937.97	21	2.8	969.999	2	55.18			770320	7667300	3	F3:46959	20190405_SYPu_Einav_9813_with_ATP_SP006.raw	3	0	0	1	2	394	414			PEAKS DB
3	10	tr|H0YD52|H0YD52_HUMAN	F.GSASQPAVELVSGSQSALGPP.P	N	33.13	1937.97	21	2.8	969.999	2	55.18			770320	7667300	3	F3:46959	20190405_SYPu_Einav_9813_with_ATP_SP006.raw	3	0	0	1	2	86	106			PEAKS DB
1	3	Q14677|EPN4_HUMAN	A.FNQAPSGPVASSGEFF.G	N	32.95	1640.75	16	2	821.386	2	56.81				1571500	4	F4:47868	20190405_SYPu_Einav_9813_without_ATP_SP005.raw	1	0	0	0	1	378	393			PEAKS DB
3	10	tr|H0YD52|H0YD52_HUMAN	A.FNQAPSGPVASSGEFF.G	N	32.95	1640.75	16	2	821.386	2	56.81				1571500	4	F4:47868	20190405_SYPu_Einav_9813_without_ATP_SP005.raw	1	0	0	0	1	70	85			PEAKS DB
7	39	P17538|CTRB1_HUMAN	W.QVSLQDK.T	Y	32.92	816.434	7	1.1	409.226	2	16.57			77122000	85240000	3	F3:12163	20190405_SYPu_Einav_9813_with_ATP_SP006.raw	2	0	0	1	1	48	54			PEAKS DB
7	38	tr|A0A2R8YCR2|A0A2R8YCR2_HUMAN	W.QVSLQDK.T	Y	32.92	816.434	7	1.1	409.226	2	16.57			77122000	85240000	3	F3:12163	20190405_SYPu_Einav_9813_with_ATP_SP006.raw	2	0	0	1	1	48	54			PEAKS DB
7	41	tr|A0A2R8YG87|A0A2R8YG87_HUMAN	W.QVSLQDK.T	Y	32.92	816.434	7	1.1	409.226	2	16.57			77122000	85240000	3	F3:12163	20190405_SYPu_Einav_9813_with_ATP_SP006.raw	2	0	0	1	1	48	54			PEAKS DB
7	40	Q6GPI1|CTRB2_HUMAN	W.QVSLQDK.T	Y	32.92	816.434	7	1.1	409.226	2	16.57			77122000	85240000	3	F3:12163	20190405_SYPu_Einav_9813_with_ATP_SP006.raw	2	0	0	1	1	48	54			PEAKS DB
1	3	Q14677|EPN4_HUMAN	W.SDPSVNISLDNLLPGMQ(+.98)PSKPQQPSLN.T	Y	32.92	2876.42	27	7.4	959.826	3	67.69				0	4	F4:57061	20190405_SYPu_Einav_9813_without_ATP_SP005.raw	0	0	0	0	0	478	504	Deamidation (NQ)	Q17:Deamidation (NQ):24.47	PEAKS DB
2	6	Q9NSY1-2|BMP2K_HUMAN	F.TIPDNSRY.S	Y	32.71	964.461	8	0.2	483.24	2	18.24	133090000	101690000	2150300000	3001300000	4	F4:13809	20190405_SYPu_Einav_9813_without_ATP_SP005.raw	4	1	1	1	1	279	286			PEAKS DB
2	7	Q9NSY1|BMP2K_HUMAN	F.TIPDNSRY.S	Y	32.71	964.461	8	0.2	483.24	2	18.24	133090000	101690000	2150300000	3001300000	4	F4:13809	20190405_SYPu_Einav_9813_without_ATP_SP005.raw	4	1	1	1	1	279	286			PEAKS DB
1	3	Q14677|EPN4_HUMAN	K.GEFKDEEETV.T	Y	32.7	1181.51	10	1.2	591.765	2	21.44			1238900000	1752600000	4	F4:17713	20190405_SYPu_Einav_9813_without_ATP_SP005.raw	4	0	0	2	2	248	257			PEAKS DB
1	3	Q14677|EPN4_HUMAN	K.ASPDQN(+.98)ASTHTP.Q	N	32.69	1225.52	12	-0.1	613.77	2	16.38			11908000	10848000	3	F3:11859	20190405_SYPu_Einav_9813_with_ATP_SP006.raw	2	0	0	1	1	298	309	Deamidation (NQ)	N6:Deamidation (NQ):11.06	PEAKS DB
3	10	tr|H0YD52|H0YD52_HUMAN	K.ASPDQN(+.98)ASTHTP.Q	N	32.69	1225.52	12	-0.1	613.77	2	16.38			11908000	10848000	3	F3:11859	20190405_SYPu_Einav_9813_with_ATP_SP006.raw	2	0	0	1	1	15	26	Deamidation (NQ)	N6:Deamidation (NQ):11.06	PEAKS DB
2	6	Q9NSY1-2|BMP2K_HUMAN	L.QTGFTEPEVLQ(+.98)IF.C	Y	32.58	1508.74	13	-9.1	755.374	2	68.84				26446000	4	F4:58038	20190405_SYPu_Einav_9813_without_ATP_SP005.raw	1	0	0	0	1	147	159	Deamidation (NQ)	Q11:Deamidation (NQ):58.64	PEAKS DB
2	7	Q9NSY1|BMP2K_HUMAN	L.QTGFTEPEVLQ(+.98)IF.C	Y	32.58	1508.74	13	-9.1	755.374	2	68.84				26446000	4	F4:58038	20190405_SYPu_Einav_9813_without_ATP_SP005.raw	1	0	0	0	1	147	159	Deamidation (NQ)	Q11:Deamidation (NQ):58.64	PEAKS DB
2	6	Q9NSY1-2|BMP2K_HUMAN	F.TLPFGESQVAIC(+71.04)DGN.F	Y	32.53	1620.75	15	0.7	811.384	2	53.9			2053900	7377500	3	F3:45868	20190405_SYPu_Einav_9813_with_ATP_SP006.raw	2	0	0	1	1	263	277	Propionamide	C12:Propionamide:1000.00	PEAKS DB
2	7	Q9NSY1|BMP2K_HUMAN	F.TLPFGESQVAIC(+71.04)DGN.F	Y	32.53	1620.75	15	0.7	811.384	2	53.9			2053900	7377500	3	F3:45868	20190405_SYPu_Einav_9813_with_ATP_SP006.raw	2	0	0	1	1	263	277	Propionamide	C12:Propionamide:1000.00	PEAKS DB
5	11	P04264|K2C1_HUMAN	Y.GPVC(+71.04)PPGGIQEV.T	Y	32.48	1222.6	12	2.7	612.312	2	40.04				2069500	4	F4:33245	20190405_SYPu_Einav_9813_without_ATP_SP005.raw	1	0	0	0	1	144	155	Propionamide	C4:Propionamide:1000.00	PEAKS DB
4	14	tr|A0A0C4DGB6|A0A0C4DGB6_HUMAN	R.ETYGEMADCC(+71.04)AK(+42.01)QEPERNEC(+71.04)F.L	Y	32.45	2636.03	21	-11.1	879.678	3	31.34			6609300		3	F3:25943	20190405_SYPu_Einav_9813_with_ATP_SP006.raw	1	0	0	1	0	106	126	Propionamide; Acetylation (K)	C10:Propionamide:1000.00;K12:Acetylation (K):1000.00;C20:Propionamide:1000.00	PEAKS PTM
4	15	P02768|ALBU_HUMAN	R.ETYGEMADCC(+71.04)AK(+42.01)QEPERNEC(+71.04)F.L	Y	32.45	2636.03	21	-11.1	879.678	3	31.34			6609300		3	F3:25943	20190405_SYPu_Einav_9813_with_ATP_SP006.raw	1	0	0	1	0	106	126	Propionamide; Acetylation (K)	C10:Propionamide:1000.00;K12:Acetylation (K):1000.00;C20:Propionamide:1000.00	PEAKS PTM
4	14	tr|A0A0C4DGB6|A0A0C4DGB6_HUMAN	Y.IC(+71.04)ENQDSISSKLK.E	Y	32.44	1534.77	13	1.7	768.395	2	20.04			25022000	30789000	3	F3:15500	20190405_SYPu_Einav_9813_with_ATP_SP006.raw	4	0	0	2	2	288	300	Propionamide	C2:Propionamide:1000.00	PEAKS DB
4	15	P02768|ALBU_HUMAN	Y.IC(+71.04)ENQDSISSKLK.E	Y	32.44	1534.77	13	1.7	768.395	2	20.04			25022000	30789000	3	F3:15500	20190405_SYPu_Einav_9813_with_ATP_SP006.raw	4	0	0	2	2	288	300	Propionamide	C2:Propionamide:1000.00	PEAKS DB
1	3	Q14677|EPN4_HUMAN	F.DGTSQSTGGSADLFG.G	Y	32.41	1398.59	15	2.1	700.307	2	39.39			7829300	22147000	4	F4:32548	20190405_SYPu_Einav_9813_without_ATP_SP005.raw	2	0	0	1	1	331	345			PEAKS DB
2	6	Q9NSY1-2|BMP2K_HUMAN	Y.VLC(+71.04)DFGSAT(+79.97)NKF.L	Y	32.4	1451.62	12	0.6	726.819	2	48.25				1350200	4	F4:40440	20190405_SYPu_Einav_9813_without_ATP_SP005.raw	1	0	0	0	1	195	206	Propionamide; Phosphorylation (STY)	C3:Propionamide:1000.00;T9:Phosphorylation (STY):0.00	PEAKS DB
2	7	Q9NSY1|BMP2K_HUMAN	Y.VLC(+71.04)DFGSAT(+79.97)NKF.L	Y	32.4	1451.62	12	0.6	726.819	2	48.25				1350200	4	F4:40440	20190405_SYPu_Einav_9813_without_ATP_SP005.raw	1	0	0	0	1	195	206	Propionamide; Phosphorylation (STY)	C3:Propionamide:1000.00;T9:Phosphorylation (STY):0.00	PEAKS DB
13	35	Q7Z794|K2C1B_HUMAN	Y.Q(+.98)ELQITAGR.H	Y	32.28	1015.53	9	-0.4	508.774	2	23.41				3720800	4	F4:18319	20190405_SYPu_Einav_9813_without_ATP_SP005.raw	1	0	0	0	1	362	370	Deamidation (NQ)	Q1:Deamidation (NQ):55.98	PEAKS PTM
1	3	Q14677|EPN4_HUMAN	S.TIDDTISKF.R	Y	32.18	1038.52	9	1.1	520.272	2	40.36	10643000	10701000	382940000	379340000	3	F3:33954	20190405_SYPu_Einav_9813_with_ATP_SP006.raw	4	1	1	1	1	211	219			PEAKS DB
8	12	P13645|K1C10_HUMAN	R.NVQALEIELQSQL.A	Y	32.15	1483.79	13	1.6	742.906	2	62.75			5744000	16068000	3	F3:53485	20190405_SYPu_Einav_9813_with_ATP_SP006.raw	2	0	0	1	1	371	383			PEAKS DB
42	156	tr|H3BTW3|H3BTW3_HUMAN	W.ATEEQLLK.D	Y	32.01	930.502	8	1	466.261	2	27.84			6111600	2980200	3	F3:22744	20190405_SYPu_Einav_9813_with_ATP_SP006.raw	2	0	0	1	1	257	264			PEAKS DB
42	158	Q3L8U1-2|CHD9_HUMAN	W.ATEEQLLK.D	Y	32.01	930.502	8	1	466.261	2	27.84			6111600	2980200	3	F3:22744	20190405_SYPu_Einav_9813_with_ATP_SP006.raw	2	0	0	1	1	731	738			PEAKS DB
42	159	Q3L8U1-3|CHD9_HUMAN	W.ATEEQLLK.D	Y	32.01	930.502	8	1	466.261	2	27.84			6111600	2980200	3	F3:22744	20190405_SYPu_Einav_9813_with_ATP_SP006.raw	2	0	0	1	1	731	738			PEAKS DB
42	160	Q3L8U1|CHD9_HUMAN	W.ATEEQLLK.D	Y	32.01	930.502	8	1	466.261	2	27.84			6111600	2980200	3	F3:22744	20190405_SYPu_Einav_9813_with_ATP_SP006.raw	2	0	0	1	1	731	738			PEAKS DB
2	6	Q9NSY1-2|BMP2K_HUMAN	K.NIVGYLDC(+71.04)AVN.S	Y	31.9	1250.6	11	-0.1	626.308	2	56.7				55619000	4	F4:47700	20190405_SYPu_Einav_9813_without_ATP_SP005.raw	1	0	0	0	1	107	117	Propionamide	C8:Propionamide:1000.00	PEAKS DB
2	7	Q9NSY1|BMP2K_HUMAN	K.NIVGYLDC(+71.04)AVN.S	Y	31.9	1250.6	11	-0.1	626.308	2	56.7				55619000	4	F4:47700	20190405_SYPu_Einav_9813_without_ATP_SP005.raw	1	0	0	0	1	107	117	Propionamide	C8:Propionamide:1000.00	PEAKS DB
1	3	Q14677|EPN4_HUMAN	M.GMPNIAM(+15.99)TSGTVQPK.Q	Y	31.89	1546.75	15	-4	774.382	2	29.73				4005800	4	F4:24073	20190405_SYPu_Einav_9813_without_ATP_SP005.raw	1	0	0	0	1	599	613	Oxidation (M)	M7:Oxidation (M):51.34	PEAKS DB
1	3	Q14677|EPN4_HUMAN	Q.SSVKTSVPSSKSSGDLVDLF.D	N	31.88	2039.04	20	1.8	680.692	3	54.21	272330000	153420000		1431700	4	F4:45582	20190405_SYPu_Einav_9813_without_ATP_SP005.raw	3	1	1	0	1	311	330			PEAKS DB
3	10	tr|H0YD52|H0YD52_HUMAN	Q.SSVKTSVPSSKSSGDLVDLF.D	N	31.88	2039.04	20	1.8	680.692	3	54.21	272330000	153420000		1431700	4	F4:45582	20190405_SYPu_Einav_9813_without_ATP_SP005.raw	3	1	1	0	1	28	47			PEAKS DB
13	35	Q7Z794|K2C1B_HUMAN	K.YQ(+.98)ELQITAGR.H	Y	31.87	1178.59	10	1.5	590.307	2	29.71			1197600		3	F3:24570	20190405_SYPu_Einav_9813_with_ATP_SP006.raw	1	0	0	1	0	361	370	Deamidation (NQ)	Q2:Deamidation (NQ):62.75	PEAKS PTM
1	3	Q14677|EPN4_HUMAN	R.C(+71.04)SDSDEEKK.A	Y	31.82	1110.45	9	0.7	556.235	2	3.85				12120000	4	F4:3581	20190405_SYPu_Einav_9813_without_ATP_SP005.raw	1	0	0	0	1	231	239	Propionamide	C1:Propionamide:1000.00	PEAKS DB
1	3	Q14677|EPN4_HUMAN	K.DREDSPERCSDSDEEK.K	Y	31.64	1895.74	16	10.7	632.931	3	14.92			721590		3	F3:10549	20190405_SYPu_Einav_9813_with_ATP_SP006.raw	1	0	0	1	0	223	238			PEAKS PTM
1	3	Q14677|EPN4_HUMAN	K.HIHITQATETT(+79.97)TTRH(+15.99)KR(+14.02)TAN.P	Y	31.64	2426.18	20	-4.3	1214.1	2	19.26			10081000		3	F3:14735	20190405_SYPu_Einav_9813_with_ATP_SP006.raw	1	0	0	1	0	261	280	Phosphorylation (STY); Oxidation (HW); Methylation(KR)	T11:Phosphorylation (STY):0.00;H15:Oxidation (HW):80.39;R17:Methylation(KR):0.00	PEAKS DB
1	3	Q14677|EPN4_HUMAN	F.GSASQPAVEL.V	N	31.62	957.477	10	1	479.748	2	33.19			784450000	713150000	3	F3:27493	20190405_SYPu_Einav_9813_with_ATP_SP006.raw	2	0	0	1	1	394	403			PEAKS DB
3	10	tr|H0YD52|H0YD52_HUMAN	F.GSASQPAVEL.V	N	31.62	957.477	10	1	479.748	2	33.19			784450000	713150000	3	F3:27493	20190405_SYPu_Einav_9813_with_ATP_SP006.raw	2	0	0	1	1	86	95			PEAKS DB
4	14	tr|A0A0C4DGB6|A0A0C4DGB6_HUMAN	K.KVPQVSTPT.L	Y	31.57	955.534	9	0.3	478.776	2	19.94			2688100000	1359300000	4	F4:15121	20190405_SYPu_Einav_9813_without_ATP_SP005.raw	3	0	0	2	1	438	446			PEAKS DB
4	15	P02768|ALBU_HUMAN	K.KVPQVSTPT.L	Y	31.57	955.534	9	0.3	478.776	2	19.94			2688100000	1359300000	4	F4:15121	20190405_SYPu_Einav_9813_without_ATP_SP005.raw	3	0	0	2	1	438	446			PEAKS DB
1	3	Q14677|EPN4_HUMAN	F.KDEEETVTTK(+42.01).H	Y	31.55	1220.58	10	1.6	611.299	2	26.91			4313400	4539000	3	F3:21879	20190405_SYPu_Einav_9813_with_ATP_SP006.raw	2	0	0	1	1	251	260	Acetylation (K)	K10:Acetylation (K):74.26	PEAKS DB
1	3	Q14677|EPN4_HUMAN	F.GSAAASGSFPSQ(+.98)VTATSGN(+.98)GDFGDW(+15.99)SAF.N	Y	31.4	2696.11	28	8.4	899.724	3	60.77			2323200		3	F3:51781	20190405_SYPu_Einav_9813_with_ATP_SP006.raw	1	0	0	1	0	351	378	Deamidation (NQ); Oxidation (HW)	Q12:Deamidation (NQ):1000.00;N19:Deamidation (NQ):1000.00;W25:Oxidation (HW):1000.00	PEAKS DB
4	14	tr|A0A0C4DGB6|A0A0C4DGB6_HUMAN	K.C(+71.04)ASLQKF.G	Y	31.37	866.432	7	1.7	434.226	2	21.44	6690400	10208000	142400000	193050000	4	F4:16468	20190405_SYPu_Einav_9813_without_ATP_SP005.raw	4	1	1	1	1	224	230	Propionamide	C1:Propionamide:1000.00	PEAKS DB
4	15	P02768|ALBU_HUMAN	K.C(+71.04)ASLQKF.G	Y	31.37	866.432	7	1.7	434.226	2	21.44	6690400	10208000	142400000	193050000	4	F4:16468	20190405_SYPu_Einav_9813_without_ATP_SP005.raw	4	1	1	1	1	224	230	Propionamide	C1:Propionamide:1000.00	PEAKS DB
1	3	Q14677|EPN4_HUMAN	K.DEEETVTTKH.I	Y	31.35	1187.53	10	1.9	594.776	2	15.45			400000000	224420000	3	F3:11026	20190405_SYPu_Einav_9813_with_ATP_SP006.raw	4	0	0	2	2	252	261			PEAKS DB
1	3	Q14677|EPN4_HUMAN	K.WDEEWDK.N	Y	31.34	1006.4	7	1.4	504.212	2	29.03			1759400000	1778400000	3	F3:23892	20190405_SYPu_Einav_9813_with_ATP_SP006.raw	3	0	0	2	1	184	190			PEAKS DB
1	3	Q14677|EPN4_HUMAN	K.HIHITQATETT(+79.97)TTRH(+15.99)K(+14.02)RTAN.P	Y	31.19	2426.18	20	-2.6	809.736	3	19.26			10774000		3	F3:14733	20190405_SYPu_Einav_9813_with_ATP_SP006.raw	1	0	0	1	0	261	280	Phosphorylation (STY); Oxidation (HW); Methylation(KR)	T11:Phosphorylation (STY):0.00;H15:Oxidation (HW):52.28;K16:Methylation(KR):0.00	PEAKS DB
28	157	O95613|PCNT_HUMAN	R.EGAN(+.98)LLSMLK.A	Y	31.13	1075.56	10	11.7	538.795	2	21.65			53932000	33069000	3	F3:17316	20190405_SYPu_Einav_9813_with_ATP_SP006.raw	2	0	0	1	1	1136	1145	Deamidation (NQ)	N4:Deamidation (NQ):1000.00	PEAKS DB
28	166	O95613-2|PCNT_HUMAN	R.EGAN(+.98)LLSMLK.A	Y	31.13	1075.56	10	11.7	538.795	2	21.65			53932000	33069000	3	F3:17316	20190405_SYPu_Einav_9813_with_ATP_SP006.raw	2	0	0	1	1	1018	1027	Deamidation (NQ)	N4:Deamidation (NQ):1000.00	PEAKS DB
12	28	P48668|K2C6C_HUMAN	R.QLDSIVGER.G	N	31.05	1015.53	9	2.2	508.776	2	26.9				1425500	4	F4:21518	20190405_SYPu_Einav_9813_without_ATP_SP005.raw	1	0	0	0	1	224	232			PEAKS DB
11	29	P13647|K2C5_HUMAN	R.QLDSIVGER.G	N	31.05	1015.53	9	2.2	508.776	2	26.9				1425500	4	F4:21518	20190405_SYPu_Einav_9813_without_ATP_SP005.raw	1	0	0	0	1	229	237			PEAKS DB
16	30	P02538|K2C6A_HUMAN	R.QLDSIVGER.G	N	31.05	1015.53	9	2.2	508.776	2	26.9				1425500	4	F4:21518	20190405_SYPu_Einav_9813_without_ATP_SP005.raw	1	0	0	0	1	224	232			PEAKS DB
5	11	P04264|K2C1_HUMAN	K.QISNLQQSISDAEQRGENALKDAK.N	Y	31.01	2642.33	24	-0.2	661.591	4	69.14				2054500	4	F4:58283	20190405_SYPu_Einav_9813_without_ATP_SP005.raw	1	0	0	0	1	418	441			PEAKS DB
1	3	Q14677|EPN4_HUMAN	K.DREDSPER.C	Y	30.99	1002.44	8	1.5	502.228	2	14.25			644440000	611000000	4	F4:9789	20190405_SYPu_Einav_9813_without_ATP_SP005.raw	2	0	0	1	1	223	230			PEAKS DB
77	168	Q4KWH8-2|PLCH1_HUMAN	Y.R(+42.01)IDSSN(+.98)FNPLPY.W	Y	30.89	1464.69	12	6.5	733.36	2	65.74			2681400	8717200	4	F4:55474	20190405_SYPu_Einav_9813_without_ATP_SP005.raw	2	0	0	1	1	643	654	Acetylation (N-term); Deamidation (NQ)	R1:Acetylation (N-term):1000.00;N6:Deamidation (NQ):60.92	PEAKS DB
77	169	tr|A0A2U3TZV8|A0A2U3TZV8_HUMAN	Y.R(+42.01)IDSSN(+.98)FNPLPY.W	Y	30.89	1464.69	12	6.5	733.36	2	65.74			2681400	8717200	4	F4:55474	20190405_SYPu_Einav_9813_without_ATP_SP005.raw	2	0	0	1	1	673	684	Acetylation (N-term); Deamidation (NQ)	R1:Acetylation (N-term):1000.00;N6:Deamidation (NQ):60.92	PEAKS DB
77	170	Q4KWH8|PLCH1_HUMAN	Y.R(+42.01)IDSSN(+.98)FNPLPY.W	Y	30.89	1464.69	12	6.5	733.36	2	65.74			2681400	8717200	4	F4:55474	20190405_SYPu_Einav_9813_without_ATP_SP005.raw	2	0	0	1	1	661	672	Acetylation (N-term); Deamidation (NQ)	R1:Acetylation (N-term):1000.00;N6:Deamidation (NQ):60.92	PEAKS DB
1	3	Q14677|EPN4_HUMAN	Y.SERYDPEPK(+42.01)SK.W	Y	30.82	1376.66	11	-0.1	689.339	2	16.56			0		3	F3:12128	20190405_SYPu_Einav_9813_with_ATP_SP006.raw	0	0	0	0	0	173	183	Acetylation (K)	K9:Acetylation (K):60.92	PEAKS DB
4	14	tr|A0A0C4DGB6|A0A0C4DGB6_HUMAN	K.QTALVELVK(+14.02).H	Y	30.76	1013.61	9	1.2	507.816	2	51.19			22321000	43353000	4	F4:43138	20190405_SYPu_Einav_9813_without_ATP_SP005.raw	2	0	0	1	1	550	558	Methylation(KR)	K9:Methylation(KR):1000.00	PEAKS DB
4	15	P02768|ALBU_HUMAN	K.QTALVELVK(+14.02).H	Y	30.76	1013.61	9	1.2	507.816	2	51.19			22321000	43353000	4	F4:43138	20190405_SYPu_Einav_9813_without_ATP_SP005.raw	2	0	0	1	1	550	558	Methylation(KR)	K9:Methylation(KR):1000.00	PEAKS DB
5	11	P04264|K2C1_HUMAN	K.YEELQITAGR.H	N	30.73	1178.59	10	0.9	590.307	2	29.79				9494500	4	F4:24152	20190405_SYPu_Einav_9813_without_ATP_SP005.raw	1	0	0	0	1	377	386			PEAKS DB
15	31	P04259|K2C6B_HUMAN	K.YEELQITAGR.H	N	30.73	1178.59	10	0.9	590.307	2	29.79				9494500	4	F4:24152	20190405_SYPu_Einav_9813_without_ATP_SP005.raw	1	0	0	0	1	360	369			PEAKS DB
2	6	Q9NSY1-2|BMP2K_HUMAN	Y.VN(+.98)NMPDLNVC(+71.04).K	Y	30.69	1189.51	10	1.1	595.766	2	44.7				251300000	4	F4:37313	20190405_SYPu_Einav_9813_without_ATP_SP005.raw	2	0	0	0	2	83	92	Deamidation (NQ); Propionamide	N2:Deamidation (NQ):10.11;C10:Propionamide:1000.00	PEAKS DB
2	7	Q9NSY1|BMP2K_HUMAN	Y.VN(+.98)NMPDLNVC(+71.04).K	Y	30.69	1189.51	10	1.1	595.766	2	44.7				251300000	4	F4:37313	20190405_SYPu_Einav_9813_without_ATP_SP005.raw	2	0	0	0	2	83	92	Deamidation (NQ); Propionamide	N2:Deamidation (NQ):10.11;C10:Propionamide:1000.00	PEAKS DB
1	3	Q14677|EPN4_HUMAN	N.Q(-17.03)APSGPVASSGEFF.G	N	30.67	1362.61	14	1.7	682.316	2	60.58			3030800		3	F3:51608	20190405_SYPu_Einav_9813_with_ATP_SP006.raw	1	0	0	1	0	380	393	Pyro-glu from Q	Q1:Pyro-glu from Q:1000.00	PEAKS DB
3	10	tr|H0YD52|H0YD52_HUMAN	N.Q(-17.03)APSGPVASSGEFF.G	N	30.67	1362.61	14	1.7	682.316	2	60.58			3030800		3	F3:51608	20190405_SYPu_Einav_9813_with_ATP_SP006.raw	1	0	0	1	0	72	85	Pyro-glu from Q	Q1:Pyro-glu from Q:1000.00	PEAKS DB
1	3	Q14677|EPN4_HUMAN	N.Q(-17.03)APSGPVASSGEF.F	N	30.64	1215.54	13	-1.2	608.779	2	46.97			2311700	13671000	3	F3:39807	20190405_SYPu_Einav_9813_with_ATP_SP006.raw	2	0	0	1	1	380	392	Pyro-glu from Q	Q1:Pyro-glu from Q:1000.00	PEAKS DB
3	10	tr|H0YD52|H0YD52_HUMAN	N.Q(-17.03)APSGPVASSGEF.F	N	30.64	1215.54	13	-1.2	608.779	2	46.97			2311700	13671000	3	F3:39807	20190405_SYPu_Einav_9813_with_ATP_SP006.raw	2	0	0	1	1	72	84	Pyro-glu from Q	Q1:Pyro-glu from Q:1000.00	PEAKS DB
1	3	Q14677|EPN4_HUMAN	F.SMMSTNTVGLGLPM.S	Y	30.56	1437.67	14	1.1	719.845	2	61.44			143670000	382980000	4	F4:51708	20190405_SYPu_Einav_9813_without_ATP_SP005.raw	3	0	0	1	2	443	456			PEAKS DB
5	11	P04264|K2C1_HUMAN	K.LDNLQQEIDFLTALY.Q	Y	30.26	1794.9	15	3.6	898.466	2	74.43				926130	4	F4:62716	20190405_SYPu_Einav_9813_without_ATP_SP005.raw	1	0	0	0	1	305	319			PEAKS DB
5	11	P04264|K2C1_HUMAN	L.DLDSIIAEVK.A	N	30.25	1101.59	10	0.1	551.806	2	56.94			20968000	56930000	3	F3:48534	20190405_SYPu_Einav_9813_with_ATP_SP006.raw	2	0	0	1	1	346	355			PEAKS DB
9	13	P35908|K22E_HUMAN	L.DLDSIIAEVK.A	N	30.25	1101.59	10	0.1	551.806	2	56.94			20968000	56930000	3	F3:48534	20190405_SYPu_Einav_9813_with_ATP_SP006.raw	2	0	0	1	1	344	353			PEAKS DB
12	28	P48668|K2C6C_HUMAN	L.DLDSIIAEVK.A	N	30.25	1101.59	10	0.1	551.806	2	56.94			20968000	56930000	3	F3:48534	20190405_SYPu_Einav_9813_with_ATP_SP006.raw	2	0	0	1	1	329	338			PEAKS DB
11	29	P13647|K2C5_HUMAN	L.DLDSIIAEVK.A	N	30.25	1101.59	10	0.1	551.806	2	56.94			20968000	56930000	3	F3:48534	20190405_SYPu_Einav_9813_with_ATP_SP006.raw	2	0	0	1	1	334	343			PEAKS DB
15	31	P04259|K2C6B_HUMAN	L.DLDSIIAEVK.A	N	30.25	1101.59	10	0.1	551.806	2	56.94			20968000	56930000	3	F3:48534	20190405_SYPu_Einav_9813_with_ATP_SP006.raw	2	0	0	1	1	329	338			PEAKS DB
16	30	P02538|K2C6A_HUMAN	L.DLDSIIAEVK.A	N	30.25	1101.59	10	0.1	551.806	2	56.94			20968000	56930000	3	F3:48534	20190405_SYPu_Einav_9813_with_ATP_SP006.raw	2	0	0	1	1	329	338			PEAKS DB
1	3	Q14677|EPN4_HUMAN	W.SDPSVNISLD.N	Y	30.18	1045.49	10	-0.1	523.756	2	42.36			254130000	295540000	4	F4:35282	20190405_SYPu_Einav_9813_without_ATP_SP005.raw	2	0	0	1	1	478	487			PEAKS DB
6	4	P35527|K1C9_HUMAN	L.RQVLDNLTMEK.S	Y	30.13	1345.7	11	0	673.861	2	28.37				4208600	4	F4:22886	20190405_SYPu_Einav_9813_without_ATP_SP005.raw	1	0	0	0	1	261	271			PEAKS DB
2	6	Q9NSY1-2|BMP2K_HUMAN	K.K(+42.01)(+42.01)DC(+71.04)PVSN(+.98)INNSSIPSALPEPM(+15.99)TASE.A	Y	30.09	2772.25	25	4.7	925.098	3	52.93			22983000	26377000	3	F3:44957	20190405_SYPu_Einav_9813_with_ATP_SP006.raw	2	0	0	1	1	321	345	Acetylation (K); Acetylation (N-term); Propionamide; Deamidation (NQ); Oxidation (M)	K1:Acetylation (K):1000.00;K1:Acetylation (N-term):1000.00;C3:Propionamide:1000.00;N7:Deamidation (NQ):22.85;M21:Oxidation (M):1000.00	PEAKS DB
2	7	Q9NSY1|BMP2K_HUMAN	K.K(+42.01)(+42.01)DC(+71.04)PVSN(+.98)INNSSIPSALPEPM(+15.99)TASE.A	Y	30.09	2772.25	25	4.7	925.098	3	52.93			22983000	26377000	3	F3:44957	20190405_SYPu_Einav_9813_with_ATP_SP006.raw	2	0	0	1	1	321	345	Acetylation (K); Acetylation (N-term); Propionamide; Deamidation (NQ); Oxidation (M)	K1:Acetylation (K):1000.00;K1:Acetylation (N-term):1000.00;C3:Propionamide:1000.00;N7:Deamidation (NQ):22.85;M21:Oxidation (M):1000.00	PEAKS DB
4	14	tr|A0A0C4DGB6|A0A0C4DGB6_HUMAN	K.VPQVSTPTLVEV.S	Y	29.8	1267.7	12	1.5	634.862	2	55.76			5012200	5496300	4	F4:46885	20190405_SYPu_Einav_9813_without_ATP_SP005.raw	2	0	0	1	1	439	450			PEAKS DB
4	15	P02768|ALBU_HUMAN	K.VPQVSTPTLVEV.S	Y	29.8	1267.7	12	1.5	634.862	2	55.76			5012200	5496300	4	F4:46885	20190405_SYPu_Einav_9813_without_ATP_SP005.raw	2	0	0	1	1	439	450			PEAKS DB
1	3	Q14677|EPN4_HUMAN	N.IAMTSGTVQPK.Q	Y	29.76	1131.6	11	1.3	566.808	2	20.26			178300000		3	F3:15874	20190405_SYPu_Einav_9813_with_ATP_SP006.raw	1	0	0	1	0	603	613			PEAKS DB
7	39	P17538|CTRB1_HUMAN	A.A(+42.01)HC(+71.04)GVRTSDVVVAGEF.D	Y	29.54	1758.84	16	-4.2	880.425	2	48.58			4856400	7274800	3	F3:41308	20190405_SYPu_Einav_9813_with_ATP_SP006.raw	2	0	0	1	1	74	89	Acetylation (N-term); Propionamide	A1:Acetylation (N-term):1000.00;C3:Propionamide:1000.00	PEAKS DB
7	38	tr|A0A2R8YCR2|A0A2R8YCR2_HUMAN	A.A(+42.01)HC(+71.04)GVRTSDVVVAGEF.D	Y	29.54	1758.84	16	-4.2	880.425	2	48.58			4856400	7274800	3	F3:41308	20190405_SYPu_Einav_9813_with_ATP_SP006.raw	2	0	0	1	1	74	89	Acetylation (N-term); Propionamide	A1:Acetylation (N-term):1000.00;C3:Propionamide:1000.00	PEAKS DB
7	41	tr|A0A2R8YG87|A0A2R8YG87_HUMAN	A.A(+42.01)HC(+71.04)GVRTSDVVVAGEF.D	Y	29.54	1758.84	16	-4.2	880.425	2	48.58			4856400	7274800	3	F3:41308	20190405_SYPu_Einav_9813_with_ATP_SP006.raw	2	0	0	1	1	74	89	Acetylation (N-term); Propionamide	A1:Acetylation (N-term):1000.00;C3:Propionamide:1000.00	PEAKS DB
7	40	Q6GPI1|CTRB2_HUMAN	A.A(+42.01)HC(+71.04)GVRTSDVVVAGEF.D	Y	29.54	1758.84	16	-4.2	880.425	2	48.58			4856400	7274800	3	F3:41308	20190405_SYPu_Einav_9813_with_ATP_SP006.raw	2	0	0	1	1	74	89	Acetylation (N-term); Propionamide	A1:Acetylation (N-term):1000.00;C3:Propionamide:1000.00	PEAKS DB
1	3	Q14677|EPN4_HUMAN	K.TIDLGAAAH.Y	Y	29.46	867.445	9	1.2	434.732	2	22.76			6260000000	5543100000	3	F3:18242	20190405_SYPu_Einav_9813_with_ATP_SP006.raw	8	0	0	4	4	284	292			PEAKS DB
6	4	P35527|K1C9_HUMAN	K.TLLDIDNTR.M	Y	29.28	1059.56	9	1.7	530.788	2	33.94				10610000	4	F4:27944	20190405_SYPu_Einav_9813_without_ATP_SP005.raw	1	0	0	0	1	225	233			PEAKS DB
1	3	Q14677|EPN4_HUMAN	N.IAM(+15.99)TSGTVQPK.Q	Y	29.27	1147.59	11	2	574.806	2	16.34			24995000	14883000	3	F3:11852	20190405_SYPu_Einav_9813_with_ATP_SP006.raw	2	0	0	1	1	603	613	Oxidation (M)	M3:Oxidation (M):1000.00	PEAKS DB
2	6	Q9NSY1-2|BMP2K_HUMAN	G.VNVVEEEIKK.Y	Y	29.15	1185.66	10	2.6	593.842	2	32.56			2059000	1829200	3	F3:27050	20190405_SYPu_Einav_9813_with_ATP_SP006.raw	2	0	0	1	1	214	223			PEAKS DB
2	7	Q9NSY1|BMP2K_HUMAN	G.VNVVEEEIKK.Y	Y	29.15	1185.66	10	2.6	593.842	2	32.56			2059000	1829200	3	F3:27050	20190405_SYPu_Einav_9813_with_ATP_SP006.raw	2	0	0	1	1	214	223			PEAKS DB
2	6	Q9NSY1-2|BMP2K_HUMAN	Y.RAPEMIN(+.98)LY.G	Y	29	1106.54	9	1.5	554.282	2	48.36	3814300		20624000	67153000	4	F4:40532	20190405_SYPu_Einav_9813_without_ATP_SP005.raw	4	1	0	1	2	230	238	Deamidation (NQ)	N7:Deamidation (NQ):1000.00	PEAKS DB
2	7	Q9NSY1|BMP2K_HUMAN	Y.RAPEMIN(+.98)LY.G	Y	29	1106.54	9	1.5	554.282	2	48.36	3814300		20624000	67153000	4	F4:40532	20190405_SYPu_Einav_9813_without_ATP_SP005.raw	4	1	0	1	2	230	238	Deamidation (NQ)	N7:Deamidation (NQ):1000.00	PEAKS DB
1	3	Q14677|EPN4_HUMAN	S.GSFPSQ(+.98)VTATSGN(+.98)GDFGDW.S	Y	28.92	1930.79	19	11.5	966.415	2	58.86			0	0	3	F3:50242	20190405_SYPu_Einav_9813_with_ATP_SP006.raw	0	0	0	0	0	357	375	Deamidation (NQ)	Q6:Deamidation (NQ):1000.00;N13:Deamidation (NQ):1000.00	PEAKS DB
1	3	Q14677|EPN4_HUMAN	F.GSASQPAVELV.S	N	28.91	1056.55	11	1	529.283	2	40.96	4355100	2246700	122720000	124150000	3	F3:34451	20190405_SYPu_Einav_9813_with_ATP_SP006.raw	4	1	1	1	1	394	404			PEAKS DB
3	10	tr|H0YD52|H0YD52_HUMAN	F.GSASQPAVELV.S	N	28.91	1056.55	11	1	529.283	2	40.96	4355100	2246700	122720000	124150000	3	F3:34451	20190405_SYPu_Einav_9813_with_ATP_SP006.raw	4	1	1	1	1	86	96			PEAKS DB
24	64	P11021|BIP_HUMAN	V.ATN(+.98)GDTHLGGEDF.D	Y	28.83	1333.54	13	0.8	667.782	2	29.26			0	9498300	4	F4:23621	20190405_SYPu_Einav_9813_without_ATP_SP005.raw	1	0	0	0	1	246	258	Deamidation (NQ)	N3:Deamidation (NQ):1000.00	PEAKS DB
2	6	Q9NSY1-2|BMP2K_HUMAN	N.NMPDLNVC(+71.04)K.R	Y	28.81	1103.51	9	1.1	552.765	2	29.58				0	4	F4:23980	20190405_SYPu_Einav_9813_without_ATP_SP005.raw	0	0	0	0	0	85	93	Propionamide	C8:Propionamide:1000.00	PEAKS DB
2	7	Q9NSY1|BMP2K_HUMAN	N.NMPDLNVC(+71.04)K.R	Y	28.81	1103.51	9	1.1	552.765	2	29.58				0	4	F4:23980	20190405_SYPu_Einav_9813_without_ATP_SP005.raw	0	0	0	0	0	85	93	Propionamide	C8:Propionamide:1000.00	PEAKS DB
1	3	Q14677|EPN4_HUMAN	K.HIHITQAT.E	Y	28.79	919.487	8	0.6	460.753	2	16.88			17155000	1962800	3	F3:12448	20190405_SYPu_Einav_9813_with_ATP_SP006.raw	2	0	0	1	1	261	268			PEAKS DB
8	12	P13645|K1C10_HUMAN	K.NHEEEMKDL.R	Y	28.79	1143.49	9	1.7	572.754	2	18.32			1924600	5076900	4	F4:13524	20190405_SYPu_Einav_9813_without_ATP_SP005.raw	2	0	0	1	1	286	294			PEAKS DB
4	14	tr|A0A0C4DGB6|A0A0C4DGB6_HUMAN	T.PTLVEVSR.N	Y	28.75	899.508	8	1.1	450.764	2	33.09			14057000		3	F3:27636	20190405_SYPu_Einav_9813_with_ATP_SP006.raw	2	0	0	2	0	445	452			PEAKS DB
4	15	P02768|ALBU_HUMAN	T.PTLVEVSR.N	Y	28.75	899.508	8	1.1	450.764	2	33.09			14057000		3	F3:27636	20190405_SYPu_Einav_9813_with_ATP_SP006.raw	2	0	0	2	0	445	452			PEAKS DB
1	3	Q14677|EPN4_HUMAN	P.FSDKLGELSDK.I	Y	28.72	1237.62	11	1.5	619.82	2	32.01			5221000	4444000	4	F4:26123	20190405_SYPu_Einav_9813_without_ATP_SP005.raw	2	0	0	1	1	197	207			PEAKS DB
1	3	Q14677|EPN4_HUMAN	K.ASPDQNASTHTPQSS.V	N	28.72	1526.66	15	0.2	764.341	2	15.74				17079000	4	F4:10920	20190405_SYPu_Einav_9813_without_ATP_SP005.raw	1	0	0	0	1	298	312			PEAKS DB
3	10	tr|H0YD52|H0YD52_HUMAN	K.ASPDQNASTHTPQSS.V	N	28.72	1526.66	15	0.2	764.341	2	15.74				17079000	4	F4:10920	20190405_SYPu_Einav_9813_without_ATP_SP005.raw	1	0	0	0	1	15	29			PEAKS DB
6	4	P35527|K1C9_HUMAN	K.FEMEQNLR.Q	Y	28.7	1065.49	8	0.8	533.756	2	27.85				8660500	4	F4:22388	20190405_SYPu_Einav_9813_without_ATP_SP005.raw	1	0	0	0	1	243	250			PEAKS DB
1	3	Q14677|EPN4_HUMAN	H.IHITQATETTTTR(+14.02).H	Y	28.68	1485.78	13	-5.6	743.896	2	35.01			7955600		3	F3:29304	20190405_SYPu_Einav_9813_with_ATP_SP006.raw	1	0	0	1	0	262	274	Methylation(KR)	R13:Methylation(KR):1000.00	PEAKS DB
1	3	Q14677|EPN4_HUMAN	K.LGELSDKIGS.T	Y	28.49	1017.53	10	2	509.778	2	27.8				1821100	4	F4:22335	20190405_SYPu_Einav_9813_without_ATP_SP005.raw	1	0	0	0	1	201	210			PEAKS DB
12	28	P48668|K2C6C_HUMAN	K.RISIGGGSC(+71.04)AISGGY.G	N	28.44	1467.71	15	1.6	734.869	2	39.74				5007100	4	F4:32903	20190405_SYPu_Einav_9813_without_ATP_SP005.raw	1	0	0	0	1	69	83	Propionamide	C9:Propionamide:1000.00	PEAKS DB
15	31	P04259|K2C6B_HUMAN	K.RISIGGGSC(+71.04)AISGGY.G	N	28.44	1467.71	15	1.6	734.869	2	39.74				5007100	4	F4:32903	20190405_SYPu_Einav_9813_without_ATP_SP005.raw	1	0	0	0	1	69	83	Propionamide	C9:Propionamide:1000.00	PEAKS DB
16	30	P02538|K2C6A_HUMAN	K.RISIGGGSC(+71.04)AISGGY.G	N	28.44	1467.71	15	1.6	734.869	2	39.74				5007100	4	F4:32903	20190405_SYPu_Einav_9813_without_ATP_SP005.raw	1	0	0	0	1	69	83	Propionamide	C9:Propionamide:1000.00	PEAKS DB
1	3	Q14677|EPN4_HUMAN	F.DLMGSSQATM(+15.99).T	N	28.43	1055.43	10	1.3	528.723	2	24.45			65854000	69067000	4	F4:19281	20190405_SYPu_Einav_9813_without_ATP_SP005.raw	2	0	0	1	1	425	434	Oxidation (M)	M10:Oxidation (M):72.34	PEAKS DB
3	10	tr|H0YD52|H0YD52_HUMAN	F.DLMGSSQATM(+15.99).T	N	28.43	1055.43	10	1.3	528.723	2	24.45			65854000	69067000	4	F4:19281	20190405_SYPu_Einav_9813_without_ATP_SP005.raw	2	0	0	1	1	117	126	Oxidation (M)	M10:Oxidation (M):72.34	PEAKS DB
4	14	tr|A0A0C4DGB6|A0A0C4DGB6_HUMAN	Y.IC(+71.04)ENQDSISSK.L	Y	28.41	1293.59	11	1.4	647.804	2	16.79			2437900000	2394700000	3	F3:12322	20190405_SYPu_Einav_9813_with_ATP_SP006.raw	5	0	0	2	3	288	298	Propionamide	C2:Propionamide:1000.00	PEAKS DB
4	15	P02768|ALBU_HUMAN	Y.IC(+71.04)ENQDSISSK.L	Y	28.41	1293.59	11	1.4	647.804	2	16.79			2437900000	2394700000	3	F3:12322	20190405_SYPu_Einav_9813_with_ATP_SP006.raw	5	0	0	2	3	288	298	Propionamide	C2:Propionamide:1000.00	PEAKS DB
1	3	Q14677|EPN4_HUMAN	I.HITQATETTTTR.H	Y	28.36	1358.68	12	1	453.903	3	15.68			16251000	613430	3	F3:11197	20190405_SYPu_Einav_9813_with_ATP_SP006.raw	3	0	0	2	1	263	274			PEAKS DB
96	185	Q9GZL7|WDR12_HUMAN	K.D(+42.01)GSLVSLSLTSHTGWVTSVK(+42.01).W	Y	28.3	2157.1	20	9.7	1079.57	2	59.88			1533200	2661700	3	F3:51070	20190405_SYPu_Einav_9813_with_ATP_SP006.raw	2	0	0	1	1	330	349	Acetylation (N-term); Acetylation (K)	D1:Acetylation (N-term):1000.00;K20:Acetylation (K):1000.00	PEAKS DB
1	3	Q14677|EPN4_HUMAN	K.W(+15.99)DEEWDK.N	Y	28.2	1022.4	7	2.3	512.21	2	26.16			28831000	9358400	3	F3:21193	20190405_SYPu_Einav_9813_with_ATP_SP006.raw	5	0	0	2	3	184	190	Oxidation (HW)	W1:Oxidation (HW):83.43	PEAKS DB
6	4	P35527|K1C9_HUMAN	R.LASYLDK.V	N	28.19	808.433	7	-0.4	405.225	2	21.02				2118300	4	F4:16100	20190405_SYPu_Einav_9813_without_ATP_SP005.raw	1	0	0	0	1	164	170			PEAKS DB
8	12	P13645|K1C10_HUMAN	R.LASYLDK.V	N	28.19	808.433	7	-0.4	405.225	2	21.02				2118300	4	F4:16100	20190405_SYPu_Einav_9813_without_ATP_SP005.raw	1	0	0	0	1	157	163			PEAKS DB
10	23	P02533|K1C14_HUMAN	R.LASYLDK.V	N	28.19	808.433	7	-0.4	405.225	2	21.02				2118300	4	F4:16100	20190405_SYPu_Einav_9813_without_ATP_SP005.raw	1	0	0	0	1	126	132			PEAKS DB
14	24	P08779|K1C16_HUMAN	R.LASYLDK.V	N	28.19	808.433	7	-0.4	405.225	2	21.02				2118300	4	F4:16100	20190405_SYPu_Einav_9813_without_ATP_SP005.raw	1	0	0	0	1	128	134			PEAKS DB
18	33	Q04695|K1C17_HUMAN	R.LASYLDK.V	N	28.19	808.433	7	-0.4	405.225	2	21.02				2118300	4	F4:16100	20190405_SYPu_Einav_9813_without_ATP_SP005.raw	1	0	0	0	1	95	101			PEAKS DB
1	3	Q14677|EPN4_HUMAN	K.HIHITQ(+.98)ATETTTTR.H	Y	28.16	1609.81	14	11.2	805.923	2	18.15				2288100	4	F4:13450	20190405_SYPu_Einav_9813_without_ATP_SP005.raw	1	0	0	0	1	261	274	Deamidation (NQ)	Q6:Deamidation (NQ):1000.00	PEAKS DB
97	186	P15923-2|TFE2_HUMAN	R.AGAPGALSPSY.D	Y	28.05	989.482	11	1	495.751	2	17.59				0	4	F4:12813	20190405_SYPu_Einav_9813_without_ATP_SP005.raw	0	0	0	0	0	372	382			PEAKS DB
97	187	P15923|TFE2_HUMAN	R.AGAPGALSPSY.D	Y	28.05	989.482	11	1	495.751	2	17.59				0	4	F4:12813	20190405_SYPu_Einav_9813_without_ATP_SP005.raw	0	0	0	0	0	372	382			PEAKS DB
97	196	tr|A0A0A0MRB7|A0A0A0MRB7_HUMAN	R.AGAPGALSPSY.D	Y	28.05	989.482	11	1	495.751	2	17.59				0	4	F4:12813	20190405_SYPu_Einav_9813_without_ATP_SP005.raw	0	0	0	0	0	321	331			PEAKS DB
97	197	P15923-3|TFE2_HUMAN	R.AGAPGALSPSY.D	Y	28.05	989.482	11	1	495.751	2	17.59				0	4	F4:12813	20190405_SYPu_Einav_9813_without_ATP_SP005.raw	0	0	0	0	0	321	331			PEAKS DB
97	198	tr|X6REB3|X6REB3_HUMAN	R.AGAPGALSPSY.D	Y	28.05	989.482	11	1	495.751	2	17.59				0	4	F4:12813	20190405_SYPu_Einav_9813_without_ATP_SP005.raw	0	0	0	0	0	401	411			PEAKS DB
68	200	tr|H3BPE7|H3BPE7_HUMAN	K.K(+42.01)TGQ(+.98)PMINLY.T	Y	27.96	1206.6	10	10.1	604.314	2	45.61				13337000	4	F4:38178	20190405_SYPu_Einav_9813_without_ATP_SP005.raw	1	0	0	0	1	317	326	Acetylation (N-term); Deamidation (NQ)	K1:Acetylation (N-term):1000.00;Q4:Deamidation (NQ):42.68	PEAKS DB
39	182	Q9NYC9-2|DYH9_HUMAN	Y.TTSAM(-48.00)LQAVLEK.P	Y	27.88	1242.68	12	10.1	622.357	2	28.24			2604600	1544400	4	F4:22763	20190405_SYPu_Einav_9813_without_ATP_SP005.raw	2	0	0	1	1	2511	2522	Dethiomethyl	M5:Dethiomethyl:1000.00	PEAKS DB
39	181	tr|E7EP17|E7EP17_HUMAN	Y.TTSAM(-48.00)LQAVLEK.P	Y	27.88	1242.68	12	10.1	622.357	2	28.24			2604600	1544400	4	F4:22763	20190405_SYPu_Einav_9813_without_ATP_SP005.raw	2	0	0	1	1	2511	2522	Dethiomethyl	M5:Dethiomethyl:1000.00	PEAKS DB
39	183	Q9NYC9|DYH9_HUMAN	Y.TTSAM(-48.00)LQAVLEK.P	Y	27.88	1242.68	12	10.1	622.357	2	28.24			2604600	1544400	4	F4:22763	20190405_SYPu_Einav_9813_without_ATP_SP005.raw	2	0	0	1	1	2511	2522	Dethiomethyl	M5:Dethiomethyl:1000.00	PEAKS DB
4	14	tr|A0A0C4DGB6|A0A0C4DGB6_HUMAN	K.YIC(+71.04)ENQDSISSK.L	Y	27.87	1456.65	12	0.8	729.336	2	20.2				17692000	4	F4:15300	20190405_SYPu_Einav_9813_without_ATP_SP005.raw	1	0	0	0	1	287	298	Propionamide	C3:Propionamide:1000.00	PEAKS DB
4	15	P02768|ALBU_HUMAN	K.YIC(+71.04)ENQDSISSK.L	Y	27.87	1456.65	12	0.8	729.336	2	20.2				17692000	4	F4:15300	20190405_SYPu_Einav_9813_without_ATP_SP005.raw	1	0	0	0	1	287	298	Propionamide	C3:Propionamide:1000.00	PEAKS DB
1	3	Q14677|EPN4_HUMAN	F.FGSASQPAVELVSGSQSA.L	N	27.85	1720.83	18	-0.3	861.424	2	47.34				0	4	F4:39647	20190405_SYPu_Einav_9813_without_ATP_SP005.raw	0	0	0	0	0	393	410			PEAKS DB
3	10	tr|H0YD52|H0YD52_HUMAN	F.FGSASQPAVELVSGSQSA.L	N	27.85	1720.83	18	-0.3	861.424	2	47.34				0	4	F4:39647	20190405_SYPu_Einav_9813_without_ATP_SP005.raw	0	0	0	0	0	85	102			PEAKS DB
1	3	Q14677|EPN4_HUMAN	M.GMPNIAMTSGTVQPK.Q	Y	27.82	1530.75	15	2.2	766.389	2	38.27				592210	4	F4:31683	20190405_SYPu_Einav_9813_without_ATP_SP005.raw	1	0	0	0	1	599	613			PEAKS DB
1	3	Q14677|EPN4_HUMAN	D.KLGELSDK.I	Y	27.8	888.492	8	0.5	445.255	2	16.82			5750100	2451000	3	F3:12388	20190405_SYPu_Einav_9813_with_ATP_SP006.raw	2	0	0	1	1	200	207			PEAKS DB
61	195	Q8TBZ6|TM10A_HUMAN	F.EIILEYLETR.D	Y	27.75	1277.69	10	-8.4	639.848	2	60.83			0		3	F3:51868	20190405_SYPu_Einav_9813_with_ATP_SP006.raw	0	0	0	0	0	253	262			PEAKS DB
1	3	Q14677|EPN4_HUMAN	R.SQ(+.98)NTDMVQK.S	Y	27.72	1050.47	9	4.4	526.245	2	0.16				79949000	4	F4:636	20190405_SYPu_Einav_9813_without_ATP_SP005.raw	1	0	0	0	1	459	467	Deamidation (NQ)	Q2:Deamidation (NQ):33.98	PEAKS PTM
1	3	Q14677|EPN4_HUMAN	K.HIHITQATETTTTRHKRTAN(+.98)PS.K	Y	27.62	2501.27	22	-7.7	834.762	3	18.28				2897200	4	F4:13481	20190405_SYPu_Einav_9813_without_ATP_SP005.raw	1	0	0	0	1	261	282	Deamidation (NQ)	N20:Deamidation (NQ):47.75	PEAKS DB
2	6	Q9NSY1-2|BMP2K_HUMAN	Q.KDGVNVVEEEIKK.Y	Y	27.47	1485.8	13	-0.8	496.277	3	24.49			2591000	1229500	4	F4:19291	20190405_SYPu_Einav_9813_without_ATP_SP005.raw	2	0	0	1	1	211	223			PEAKS DB
2	7	Q9NSY1|BMP2K_HUMAN	Q.KDGVNVVEEEIKK.Y	Y	27.47	1485.8	13	-0.8	496.277	3	24.49			2591000	1229500	4	F4:19291	20190405_SYPu_Einav_9813_without_ATP_SP005.raw	2	0	0	1	1	211	223			PEAKS DB
2	6	Q9NSY1-2|BMP2K_HUMAN	K.LQTGFTEPEVL.Q	Y	27.44	1232.63	11	0.7	617.325	2	56.32			259080000	760370000	3	F3:47940	20190405_SYPu_Einav_9813_with_ATP_SP006.raw	2	0	0	1	1	146	156			PEAKS DB
2	7	Q9NSY1|BMP2K_HUMAN	K.LQTGFTEPEVL.Q	Y	27.44	1232.63	11	0.7	617.325	2	56.32			259080000	760370000	3	F3:47940	20190405_SYPu_Einav_9813_with_ATP_SP006.raw	2	0	0	1	1	146	156			PEAKS DB
91	204	Q6DT37|MRCKG_HUMAN	R.LPEMLRDK.A	Y	27.37	1000.54	8	0.6	501.279	2	35.51			1015400	4258000	4	F4:29221	20190405_SYPu_Einav_9813_without_ATP_SP005.raw	2	0	0	1	1	460	467			PEAKS DB
1	3	Q14677|EPN4_HUMAN	T.ATSGN(+.98)GDFGDW.S	N	27.32	1126.42	11	1	564.22	2	47.34			463760000	656390000	3	F3:40210	20190405_SYPu_Einav_9813_with_ATP_SP006.raw	4	0	0	2	2	365	375	Deamidation (NQ)	N5:Deamidation (NQ):1000.00	PEAKS DB
3	10	tr|H0YD52|H0YD52_HUMAN	T.ATSGN(+.98)GDFGDW.S	N	27.32	1126.42	11	1	564.22	2	47.34			463760000	656390000	3	F3:40210	20190405_SYPu_Einav_9813_with_ATP_SP006.raw	4	0	0	2	2	57	67	Deamidation (NQ)	N5:Deamidation (NQ):1000.00	PEAKS DB
4	14	tr|A0A0C4DGB6|A0A0C4DGB6_HUMAN	R.MPC(+71.04)AEDY.L	Y	27.32	898.32	7	0.2	450.169	2	27.05				76449000	4	F4:21525	20190405_SYPu_Einav_9813_without_ATP_SP005.raw	1	0	0	0	1	470	476	Propionamide	C3:Propionamide:1000.00	PEAKS DB
4	15	P02768|ALBU_HUMAN	R.MPC(+71.04)AEDY.L	Y	27.32	898.32	7	0.2	450.169	2	27.05				76449000	4	F4:21525	20190405_SYPu_Einav_9813_without_ATP_SP005.raw	1	0	0	0	1	470	476	Propionamide	C3:Propionamide:1000.00	PEAKS DB
4	14	tr|A0A0C4DGB6|A0A0C4DGB6_HUMAN	L.QQC(+71.04)PFEDHVK.L	Y	27.29	1300.59	10	1.8	651.305	2	19.7			5014100	27061000	3	F3:15111	20190405_SYPu_Einav_9813_with_ATP_SP006.raw	3	0	0	1	2	56	65	Propionamide	C3:Propionamide:1000.00	PEAKS DB
4	15	P02768|ALBU_HUMAN	L.QQC(+71.04)PFEDHVK.L	Y	27.29	1300.59	10	1.8	651.305	2	19.7			5014100	27061000	3	F3:15111	20190405_SYPu_Einav_9813_with_ATP_SP006.raw	3	0	0	1	2	56	65	Propionamide	C3:Propionamide:1000.00	PEAKS DB
2	6	Q9NSY1-2|BMP2K_HUMAN	Y.LDC(+71.04)AVN(+.98)SISDNVW.E	Y	27.27	1506.67	13	0.6	754.344	2	56.1			8016500		3	F3:47754	20190405_SYPu_Einav_9813_with_ATP_SP006.raw	1	0	0	1	0	112	124	Propionamide; Deamidation (NQ)	C3:Propionamide:1000.00;N6:Deamidation (NQ):12.60	PEAKS DB
2	7	Q9NSY1|BMP2K_HUMAN	Y.LDC(+71.04)AVN(+.98)SISDNVW.E	Y	27.27	1506.67	13	0.6	754.344	2	56.1			8016500		3	F3:47754	20190405_SYPu_Einav_9813_with_ATP_SP006.raw	1	0	0	1	0	112	124	Propionamide; Deamidation (NQ)	C3:Propionamide:1000.00;N6:Deamidation (NQ):12.60	PEAKS DB
1	3	Q14677|EPN4_HUMAN	M.GMGMPNIAM(+15.99)TSGTVQPK.Q	Y	27.24	1734.81	17	4.7	868.42	2	39.7				2427200	4	F4:32989	20190405_SYPu_Einav_9813_without_ATP_SP005.raw	1	0	0	0	1	597	613	Oxidation (M)	M9:Oxidation (M):46.62	PEAKS DB
2	6	Q9NSY1-2|BMP2K_HUMAN	D.GVNVVEEEIK.K	Y	27.23	1114.59	10	1.3	558.304	2	32.6			5104700		3	F3:27078	20190405_SYPu_Einav_9813_with_ATP_SP006.raw	1	0	0	1	0	213	222			PEAKS DB
2	7	Q9NSY1|BMP2K_HUMAN	D.GVNVVEEEIK.K	Y	27.23	1114.59	10	1.3	558.304	2	32.6			5104700		3	F3:27078	20190405_SYPu_Einav_9813_with_ATP_SP006.raw	1	0	0	1	0	213	222			PEAKS DB
2	6	Q9NSY1-2|BMP2K_HUMAN	Y.VNNM(+15.99)PDLNVC(+71.04).K	Y	27.21	1204.52	10	0.9	603.271	2	29.71				24612000	4	F4:24098	20190405_SYPu_Einav_9813_without_ATP_SP005.raw	1	0	0	0	1	83	92	Oxidation (M); Propionamide	M4:Oxidation (M):1000.00;C10:Propionamide:1000.00	PEAKS DB
2	7	Q9NSY1|BMP2K_HUMAN	Y.VNNM(+15.99)PDLNVC(+71.04).K	Y	27.21	1204.52	10	0.9	603.271	2	29.71				24612000	4	F4:24098	20190405_SYPu_Einav_9813_without_ATP_SP005.raw	1	0	0	0	1	83	92	Oxidation (M); Propionamide	M4:Oxidation (M):1000.00;C10:Propionamide:1000.00	PEAKS DB
1	3	Q14677|EPN4_HUMAN	M.IQQQNMQQPMNVMTQSF.G	Y	26.98	2051.92	17	3.1	1026.98	2	57.01				1421500	4	F4:48065	20190405_SYPu_Einav_9813_without_ATP_SP005.raw	1	0	0	0	1	507	523			PEAKS DB
1	3	Q14677|EPN4_HUMAN	H.IHITQATETTTTRHK(+42.01).R	Y	26.93	1778.93	15	-4	593.983	3	22.94			5531700	4813600	3	F3:18168	20190405_SYPu_Einav_9813_with_ATP_SP006.raw	2	0	0	1	1	262	276	Acetylation (K)	K15:Acetylation (K):1000.00	PEAKS DB
1	3	Q14677|EPN4_HUMAN	W.SAFN(+.98)QAPS(+79.97)GPVASSGEFF.G	N	26.9	1879.77	18	-4.6	940.89	2	53.35				5279700	4	F4:44732	20190405_SYPu_Einav_9813_without_ATP_SP005.raw	1	0	0	0	1	376	393	Deamidation (NQ); Phosphorylation (STY)	N4:Deamidation (NQ):7.21;S8:Phosphorylation (STY):0.00	PEAKS DB
3	10	tr|H0YD52|H0YD52_HUMAN	W.SAFN(+.98)QAPS(+79.97)GPVASSGEFF.G	N	26.9	1879.77	18	-4.6	940.89	2	53.35				5279700	4	F4:44732	20190405_SYPu_Einav_9813_without_ATP_SP005.raw	1	0	0	0	1	68	85	Deamidation (NQ); Phosphorylation (STY)	N4:Deamidation (NQ):7.21;S8:Phosphorylation (STY):0.00	PEAKS DB
115	210	Q9NR80-3|ARHG4_HUMAN	R.TIFGN(+.98)IEDIYR.C	Y	26.84	1340.66	11	1.4	671.342	2	58.65				0	4	F4:49460	20190405_SYPu_Einav_9813_without_ATP_SP005.raw	0	0	0	0	0	257	267	Deamidation (NQ)	N5:Deamidation (NQ):1000.00	PEAKS DB
4	14	tr|A0A0C4DGB6|A0A0C4DGB6_HUMAN	Y.IC(+71.04)EN(+.98)QDSISSK.L	Y	26.75	1294.57	11	0.6	648.296	2	18.05				22470000	4	F4:13231	20190405_SYPu_Einav_9813_without_ATP_SP005.raw	1	0	0	0	1	288	298	Propionamide; Deamidation (NQ)	C2:Propionamide:1000.00;N4:Deamidation (NQ):0.00	PEAKS DB
4	15	P02768|ALBU_HUMAN	Y.IC(+71.04)EN(+.98)QDSISSK.L	Y	26.75	1294.57	11	0.6	648.296	2	18.05				22470000	4	F4:13231	20190405_SYPu_Einav_9813_without_ATP_SP005.raw	1	0	0	0	1	288	298	Propionamide; Deamidation (NQ)	C2:Propionamide:1000.00;N4:Deamidation (NQ):0.00	PEAKS DB
1	3	Q14677|EPN4_HUMAN	R.RKDREDSPER.C	Y	26.58	1286.63	10	-0.1	429.887	3	5.41				30477000	4	F4:3775	20190405_SYPu_Einav_9813_without_ATP_SP005.raw	3	0	0	0	3	221	230			PEAKS DB
1	3	Q14677|EPN4_HUMAN	K.HIHITQATETTTTRH(+15.99)K(+42.01)RTAN(+.98).P	Y	26.52	2375.19	20	0	594.808	4	33.97				0	4	F4:27980	20190405_SYPu_Einav_9813_without_ATP_SP005.raw	0	0	0	0	0	261	280	Oxidation (HW); Acetylation (K); Deamidation (NQ)	H15:Oxidation (HW):132.96;K16:Acetylation (K):1000.00;N20:Deamidation (NQ):95.14	PEAKS DB
1	3	Q14677|EPN4_HUMAN	K.DREDSPERC(+71.04).S	Y	26.52	1176.48	9	1.7	589.252	2	5.45			2550200	3650400	4	F4:4516	20190405_SYPu_Einav_9813_without_ATP_SP005.raw	2	0	0	1	1	223	231	Propionamide	C9:Propionamide:1000.00	PEAKS DB
6	4	P35527|K1C9_HUMAN	Y.ETLQEELM(+15.99)AL.K	Y	26.5	1191.57	10	2	596.796	2	61.25				1494800	4	F4:51628	20190405_SYPu_Einav_9813_without_ATP_SP005.raw	1	0	0	0	1	279	288	Oxidation (M)	M8:Oxidation (M):1000.00	PEAKS DB
1	3	Q14677|EPN4_HUMAN	K.SSGDLVDLFDG.T	N	26.48	1123.5	11	2	562.763	2	61.1			3831600	9343300	4	F4:51461	20190405_SYPu_Einav_9813_without_ATP_SP005.raw	2	0	0	1	1	322	332			PEAKS DB
3	10	tr|H0YD52|H0YD52_HUMAN	K.SSGDLVDLFDG.T	N	26.48	1123.5	11	2	562.763	2	61.1			3831600	9343300	4	F4:51461	20190405_SYPu_Einav_9813_without_ATP_SP005.raw	2	0	0	1	1	39	49			PEAKS DB
1	3	Q14677|EPN4_HUMAN	K.ASPDQN(+.98)ASTHTPQSS.V	N	26.34	1527.64	15	2.1	764.834	2	15.84			4535300		3	F3:11406	20190405_SYPu_Einav_9813_with_ATP_SP006.raw	1	0	0	1	0	298	312	Deamidation (NQ)	N6:Deamidation (NQ):20.00	PEAKS DB
3	10	tr|H0YD52|H0YD52_HUMAN	K.ASPDQN(+.98)ASTHTPQSS.V	N	26.34	1527.64	15	2.1	764.834	2	15.84			4535300		3	F3:11406	20190405_SYPu_Einav_9813_with_ATP_SP006.raw	1	0	0	1	0	15	29	Deamidation (NQ)	N6:Deamidation (NQ):20.00	PEAKS DB
1	3	Q14677|EPN4_HUMAN	W.SDPSVNISLDNLLPGM(+15.99)QPSKPQQPSLNTM.I	Y	26.33	3123.52	29	0.9	1042.19	3	66.7				21765000	4	F4:55950	20190405_SYPu_Einav_9813_without_ATP_SP005.raw	1	0	0	0	1	478	506	Oxidation (M)	M16:Oxidation (M):39.02	PEAKS DB
17	37	P81605|DCD_HUMAN	H.DVKDVLDSVL	Y	26.29	1101.59	10	0.9	551.806	2	61.4			2007700	4805200	3	F3:52375	20190405_SYPu_Einav_9813_with_ATP_SP006.raw	2	0	0	1	1	101	110			PEAKS DB
5	11	P04264|K2C1_HUMAN	H.NLEPYFESF.I	Y	26.22	1144.51	9	0.3	573.264	2	60.86			9079000	25148000	4	F4:51254	20190405_SYPu_Einav_9813_without_ATP_SP005.raw	2	0	0	1	1	226	234			PEAKS DB
54	248	Q9UJX6|ANC2_HUMAN	W.TLEELSK.A	N	25.83	818.438	7	-8.1	410.225	2	20.96			0		3	F3:16446	20190405_SYPu_Einav_9813_with_ATP_SP006.raw	0	0	0	0	0	677	683			PEAKS DB
2	6	Q9NSY1-2|BMP2K_HUMAN	F.MLEPDPEHRPDI.F	Y	25.68	1447.68	12	-1.5	724.847	2	32.09	4486700		2802800		3	F3:26604	20190405_SYPu_Einav_9813_with_ATP_SP006.raw	3	2	0	1	0	297	308			PEAKS DB
2	7	Q9NSY1|BMP2K_HUMAN	F.MLEPDPEHRPDI.F	Y	25.68	1447.68	12	-1.5	724.847	2	32.09	4486700		2802800		3	F3:26604	20190405_SYPu_Einav_9813_with_ATP_SP006.raw	3	2	0	1	0	297	308			PEAKS DB
5	11	P04264|K2C1_HUMAN	L.ALDLEIATY.R	N	25.61	1007.52	9	0.2	504.768	2	57.79		1004000		2422400	4	F4:48747	20190405_SYPu_Einav_9813_without_ATP_SP005.raw	2	0	1	0	1	474	482			PEAKS DB
41	172	P19013|K2C4_HUMAN	L.ALDIEIATY.R	N	25.61	1007.52	9	0.2	504.768	2	57.79		1004000		2422400	4	F4:48747	20190405_SYPu_Einav_9813_without_ATP_SP005.raw	2	0	1	0	1	445	453			PEAKS DB
1	3	Q14677|EPN4_HUMAN	R.T(+42.01)ANPSKTIDLGAAAHY.T	Y	25.59	1670.83	16	2.6	557.953	3	44.96			450970		3	F3:38043	20190405_SYPu_Einav_9813_with_ATP_SP006.raw	1	0	0	1	0	278	293	Acetylation (N-term)	T1:Acetylation (N-term):1000.00	PEAKS DB
31	203	P38646|GRP75_HUMAN	F.DIDAN(+.98)GIVHVSAK(+14.02).D	Y	25.56	1352.69	13	1.2	677.358	2	41.59			11665000	7971200	3	F3:35032	20190405_SYPu_Einav_9813_with_ATP_SP006.raw	2	0	0	1	1	523	535	Deamidation (NQ); Methylation(KR)	N5:Deamidation (NQ):1000.00;K13:Methylation(KR):1000.00	PEAKS DB
1	3	Q14677|EPN4_HUMAN	I.TQATETTTTRHKRTANPSK.T	Y	25.55	2128.1	19	2.3	426.63	5	15.3				1847300	4	F4:10551	20190405_SYPu_Einav_9813_without_ATP_SP005.raw	1	0	0	0	1	265	283			PEAKS DB
8	12	P13645|K1C10_HUMAN	K.IRLENEIQTY.R	Y	25.53	1277.66	10	1.2	639.842	2	41.2			50149000	91767000	3	F3:34581	20190405_SYPu_Einav_9813_with_ATP_SP006.raw	2	0	0	1	1	440	449			PEAKS DB
81	231	tr|E9PIV0|E9PIV0_HUMAN	K.KEGQSSALSAVQPASGMLC(+71.04)F.V	Y	25.52	2080.99	20	-9.6	1041.5	2	54.77				4921700	4	F4:46018	20190405_SYPu_Einav_9813_without_ATP_SP005.raw	1	0	0	0	1	42	61	Propionamide	C19:Propionamide:1000.00	PEAKS DB
1	3	Q14677|EPN4_HUMAN	A.TSGNGDFGDW.S	N	25.43	1054.4	10	1.3	528.21	2	44.72				26614000	4	F4:37388	20190405_SYPu_Einav_9813_without_ATP_SP005.raw	1	0	0	0	1	366	375			PEAKS DB
3	10	tr|H0YD52|H0YD52_HUMAN	A.TSGNGDFGDW.S	N	25.43	1054.4	10	1.3	528.21	2	44.72				26614000	4	F4:37388	20190405_SYPu_Einav_9813_without_ATP_SP005.raw	1	0	0	0	1	58	67			PEAKS DB
117	1486	tr|B5MCH7|B5MCH7_HUMAN	R.LSQEC(+71.04)PIKEVVLY.V	Y	25.42	1590.83	13	0.4	796.427	2	60.53			1218100		3	F3:51630	20190405_SYPu_Einav_9813_with_ATP_SP006.raw	1	0	0	1	0	190	202	Propionamide	C5:Propionamide:1000.00	PEAKS DB
12	28	P48668|K2C6C_HUMAN	R.Q(-17.03)NLEPLFEQY.I	N	25	1262.58	10	1.6	632.302	2	64.83				1002700	4	F4:54662	20190405_SYPu_Einav_9813_without_ATP_SP005.raw	1	0	0	0	1	208	217	Pyro-glu from Q	Q1:Pyro-glu from Q:1000.00	PEAKS DB
11	29	P13647|K2C5_HUMAN	R.Q(-17.03)NLEPLFEQY.I	N	25	1262.58	10	1.6	632.302	2	64.83				1002700	4	F4:54662	20190405_SYPu_Einav_9813_without_ATP_SP005.raw	1	0	0	0	1	213	222	Pyro-glu from Q	Q1:Pyro-glu from Q:1000.00	PEAKS DB
15	31	P04259|K2C6B_HUMAN	R.Q(-17.03)NLEPLFEQY.I	N	25	1262.58	10	1.6	632.302	2	64.83				1002700	4	F4:54662	20190405_SYPu_Einav_9813_without_ATP_SP005.raw	1	0	0	0	1	208	217	Pyro-glu from Q	Q1:Pyro-glu from Q:1000.00	PEAKS DB
16	30	P02538|K2C6A_HUMAN	R.Q(-17.03)NLEPLFEQY.I	N	25	1262.58	10	1.6	632.302	2	64.83				1002700	4	F4:54662	20190405_SYPu_Einav_9813_without_ATP_SP005.raw	1	0	0	0	1	208	217	Pyro-glu from Q	Q1:Pyro-glu from Q:1000.00	PEAKS DB
4	14	tr|A0A0C4DGB6|A0A0C4DGB6_HUMAN	G.DLLEC(+71.04)ADDRADLAKY.I	Y	24.93	1780.83	15	1	891.427	2	47.51				4594600	4	F4:39800	20190405_SYPu_Einav_9813_without_ATP_SP005.raw	2	0	0	0	2	273	287	Propionamide	C5:Propionamide:1000.00	PEAKS DB
4	15	P02768|ALBU_HUMAN	G.DLLEC(+71.04)ADDRADLAKY.I	Y	24.93	1780.83	15	1	891.427	2	47.51				4594600	4	F4:39800	20190405_SYPu_Einav_9813_without_ATP_SP005.raw	2	0	0	0	2	273	287	Propionamide	C5:Propionamide:1000.00	PEAKS DB
111	2650	P31151|S10A7_HUMAN	F.LSLLGDIATDY.H	Y	24.87	1179.6	11	1	590.812	2	63.05			2771700		3	F3:53759	20190405_SYPu_Einav_9813_with_ATP_SP006.raw	1	0	0	1	0	76	86			PEAKS DB
1	3	Q14677|EPN4_HUMAN	K.W(+15.99)DEEWDKN.K	Y	24.82	1136.44	8	1.4	569.231	2	25.85			413270000	222290000	4	F4:20532	20190405_SYPu_Einav_9813_without_ATP_SP005.raw	5	0	0	3	2	184	191	Oxidation (HW)	W1:Oxidation (HW):97.69	PEAKS DB
12	28	P48668|K2C6C_HUMAN	L.QAAIADAEQR.G	N	24.82	1071.53	10	0.6	536.775	2	17.02				1200200	4	F4:12253	20190405_SYPu_Einav_9813_without_ATP_SP005.raw	1	0	0	0	1	406	415			PEAKS DB
15	31	P04259|K2C6B_HUMAN	L.QAAIADAEQR.G	N	24.82	1071.53	10	0.6	536.775	2	17.02				1200200	4	F4:12253	20190405_SYPu_Einav_9813_without_ATP_SP005.raw	1	0	0	0	1	406	415			PEAKS DB
16	30	P02538|K2C6A_HUMAN	L.QAAIADAEQR.G	N	24.82	1071.53	10	0.6	536.775	2	17.02				1200200	4	F4:12253	20190405_SYPu_Einav_9813_without_ATP_SP005.raw	1	0	0	0	1	406	415			PEAKS DB
2	6	Q9NSY1-2|BMP2K_HUMAN	R.AGQVVNQM.N	Y	24.81	845.407	8	0.4	423.713	2	21.12				148620000	4	F4:16173	20190405_SYPu_Einav_9813_without_ATP_SP005.raw	1	0	0	0	1	135	142			PEAKS DB
2	7	Q9NSY1|BMP2K_HUMAN	R.AGQVVNQM.N	Y	24.81	845.407	8	0.4	423.713	2	21.12				148620000	4	F4:16173	20190405_SYPu_Einav_9813_without_ATP_SP005.raw	1	0	0	0	1	135	142			PEAKS DB
1	3	Q14677|EPN4_HUMAN	R.SQNTDMVQK(+42.01)S.V	Y	24.61	1178.52	10	10.6	590.278	2	16.65			0		3	F3:12230	20190405_SYPu_Einav_9813_with_ATP_SP006.raw	0	0	0	0	0	459	468	Acetylation (K)	K9:Acetylation (K):1000.00	PEAKS DB
8	12	P13645|K1C10_HUMAN	L.TTEIDN(+.98)NIEQISSY.K	Y	24.6	1626.73	14	1.3	814.375	2	47.75			0		3	F3:40541	20190405_SYPu_Einav_9813_with_ATP_SP006.raw	0	0	0	0	0	348	361	Deamidation (NQ)	N6:Deamidation (NQ):0.00	PEAKS DB
2	6	Q9NSY1-2|BMP2K_HUMAN	L.C(+71.04)DFGSATN(+.98)KF.L	Y	24.43	1160.48	10	1.1	581.251	2	29.61			536620		3	F3:24444	20190405_SYPu_Einav_9813_with_ATP_SP006.raw	1	0	0	1	0	197	206	Propionamide; Deamidation (NQ)	C1:Propionamide:1000.00;N8:Deamidation (NQ):1000.00	PEAKS DB
2	7	Q9NSY1|BMP2K_HUMAN	L.C(+71.04)DFGSATN(+.98)KF.L	Y	24.43	1160.48	10	1.1	581.251	2	29.61			536620		3	F3:24444	20190405_SYPu_Einav_9813_with_ATP_SP006.raw	1	0	0	1	0	197	206	Propionamide; Deamidation (NQ)	C1:Propionamide:1000.00;N8:Deamidation (NQ):1000.00	PEAKS DB
1	3	Q14677|EPN4_HUMAN	W.SDPSVNISLDNLLPGMQ(+.98)PSK(+14.02)PQQPSLN.T	Y	24.37	2890.44	27	-1.3	964.49	3	60.41			0		3	F3:51519	20190405_SYPu_Einav_9813_with_ATP_SP006.raw	0	0	0	0	0	478	504	Deamidation (NQ); Methylation(KR)	Q17:Deamidation (NQ):5.81;K20:Methylation(KR):1000.00	PEAKS DB
1	3	Q14677|EPN4_HUMAN	K.HIHITQATE.T	Y	24.31	1048.53	9	-0.1	525.275	2	17.02				0	4	F4:12254	20190405_SYPu_Einav_9813_without_ATP_SP005.raw	0	0	0	0	0	261	269			PEAKS DB
87	254	Q12789-3|TF3C1_HUMAN	F.LSKRPMPLSAR(+14.02).G	Y	24.25	1268.74	11	-3.6	635.377	2	58.68			5294900	2484700	4	F4:49476	20190405_SYPu_Einav_9813_without_ATP_SP005.raw	2	0	0	1	1	1160	1170	Methylation(KR)	R11:Methylation(KR):75.79	PEAKS DB
1	3	Q14677|EPN4_HUMAN	K.IGSTIDDTISK(+42.01)F.R	Y	24.23	1337.67	12	0.2	669.846	2	58.12			4584300		3	F3:49560	20190405_SYPu_Einav_9813_with_ATP_SP006.raw	1	0	0	1	0	208	219	Acetylation (K)	K11:Acetylation (K):1000.00	PEAKS DB
2	6	Q9NSY1-2|BMP2K_HUMAN	R.MYVNNMPDLNVC(+71.04).K	Y	24.15	1482.63	12	0.7	742.326	2	55.22			2732200	10511000	4	F4:46381	20190405_SYPu_Einav_9813_without_ATP_SP005.raw	2	0	0	1	1	81	92	Propionamide	C12:Propionamide:1000.00	PEAKS DB
2	7	Q9NSY1|BMP2K_HUMAN	R.MYVNNMPDLNVC(+71.04).K	Y	24.15	1482.63	12	0.7	742.326	2	55.22			2732200	10511000	4	F4:46381	20190405_SYPu_Einav_9813_without_ATP_SP005.raw	2	0	0	1	1	81	92	Propionamide	C12:Propionamide:1000.00	PEAKS DB
2	6	Q9NSY1-2|BMP2K_HUMAN	Y.VN(+.98)NMPDLN.V	Y	24.11	916.396	8	0.2	459.207	2	31.36				31232000	4	F4:25713	20190405_SYPu_Einav_9813_without_ATP_SP005.raw	1	0	0	0	1	83	90	Deamidation (NQ)	N2:Deamidation (NQ):11.06	PEAKS DB
2	7	Q9NSY1|BMP2K_HUMAN	Y.VN(+.98)NMPDLN.V	Y	24.11	916.396	8	0.2	459.207	2	31.36				31232000	4	F4:25713	20190405_SYPu_Einav_9813_without_ATP_SP005.raw	1	0	0	0	1	83	90	Deamidation (NQ)	N2:Deamidation (NQ):11.06	PEAKS DB
1	3	Q14677|EPN4_HUMAN	T.QATETTTTR.H	Y	24.09	1007.49	9	1.9	504.755	2	17.49				1235000	4	F4:12621	20190405_SYPu_Einav_9813_without_ATP_SP005.raw	1	0	0	0	1	266	274			PEAKS DB
4	14	tr|A0A0C4DGB6|A0A0C4DGB6_HUMAN	T.EC(+71.04)C(+71.04)H(+15.99)GDLLEC(+71.04)ADDR.A	Y	24.08	1806.7	14	0.7	603.243	3	24.25			7475400		3	F3:19506	20190405_SYPu_Einav_9813_with_ATP_SP006.raw	1	0	0	1	0	268	281	Propionamide; Oxidation (HW)	C2:Propionamide:1000.00;C3:Propionamide:1000.00;H4:Oxidation (HW):1000.00;C10:Propionamide:1000.00	PEAKS DB
4	15	P02768|ALBU_HUMAN	T.EC(+71.04)C(+71.04)H(+15.99)GDLLEC(+71.04)ADDR.A	Y	24.08	1806.7	14	0.7	603.243	3	24.25			7475400		3	F3:19506	20190405_SYPu_Einav_9813_with_ATP_SP006.raw	1	0	0	1	0	268	281	Propionamide; Oxidation (HW)	C2:Propionamide:1000.00;C3:Propionamide:1000.00;H4:Oxidation (HW):1000.00;C10:Propionamide:1000.00	PEAKS DB
105	260	P58743-3|S26A5_HUMAN	F.SVTISMAKTLAN(+.98)K(+14.02).H	Y	24.04	1377.75	13	7.9	689.893	2	48.61				10908000	4	F4:40759	20190405_SYPu_Einav_9813_without_ATP_SP005.raw	1	0	0	0	1	352	364	Deamidation (NQ); Methylation(KR)	N12:Deamidation (NQ):1000.00;K13:Methylation(KR):14.62	PEAKS DB
105	261	tr|Q7Z7F4|Q7Z7F4_HUMAN	F.SVTISMAKTLAN(+.98)K(+14.02).H	Y	24.04	1377.75	13	7.9	689.893	2	48.61				10908000	4	F4:40759	20190405_SYPu_Einav_9813_without_ATP_SP005.raw	1	0	0	0	1	352	364	Deamidation (NQ); Methylation(KR)	N12:Deamidation (NQ):1000.00;K13:Methylation(KR):14.62	PEAKS DB
2	6	Q9NSY1-2|BMP2K_HUMAN	K.LQT(+79.97)GFTEPEVL.Q	Y	24.02	1312.6	11	0	657.308	2	58.07			34612000	34224000	4	F4:48903	20190405_SYPu_Einav_9813_without_ATP_SP005.raw	2	0	0	1	1	146	156	Phosphorylation (STY)	T3:Phosphorylation (STY):22.45	PEAKS DB
2	7	Q9NSY1|BMP2K_HUMAN	K.LQT(+79.97)GFTEPEVL.Q	Y	24.02	1312.6	11	0	657.308	2	58.07			34612000	34224000	4	F4:48903	20190405_SYPu_Einav_9813_without_ATP_SP005.raw	2	0	0	1	1	146	156	Phosphorylation (STY)	T3:Phosphorylation (STY):22.45	PEAKS DB
2	6	Q9NSY1-2|BMP2K_HUMAN	F.TLPFGESQVAIC(+71.04).D	Y	23.95	1334.65	12	0.6	668.338	2	56.06				141700000	4	F4:46954	20190405_SYPu_Einav_9813_without_ATP_SP005.raw	1	0	0	0	1	263	274	Propionamide	C12:Propionamide:1000.00	PEAKS DB
2	7	Q9NSY1|BMP2K_HUMAN	F.TLPFGESQVAIC(+71.04).D	Y	23.95	1334.65	12	0.6	668.338	2	56.06				141700000	4	F4:46954	20190405_SYPu_Einav_9813_without_ATP_SP005.raw	1	0	0	0	1	263	274	Propionamide	C12:Propionamide:1000.00	PEAKS DB
5	11	P04264|K2C1_HUMAN	K.LDNLQQEIDFL.T	Y	23.94	1346.67	11	1.6	674.347	2	64.87				20158000	4	F4:54689	20190405_SYPu_Einav_9813_without_ATP_SP005.raw	1	0	0	0	1	305	315			PEAKS DB
1	3	Q14677|EPN4_HUMAN	I.DLGAAAHY.T	N	23.93	816.377	8	1.3	409.198	2	21.95			76153000	116980000	3	F3:17124	20190405_SYPu_Einav_9813_with_ATP_SP006.raw	4	0	0	2	2	286	293			PEAKS DB
3	10	tr|H0YD52|H0YD52_HUMAN	I.DLGAAAHY.T	N	23.93	816.377	8	1.3	409.198	2	21.95			76153000	116980000	3	F3:17124	20190405_SYPu_Einav_9813_with_ATP_SP006.raw	4	0	0	2	2	3	10			PEAKS DB
2	6	Q9NSY1-2|BMP2K_HUMAN	T.LEESLAEGGF.S	Y	23.91	1050.49	10	2.5	526.254	2	47.43			4960300		3	F3:40217	20190405_SYPu_Einav_9813_with_ATP_SP006.raw	1	0	0	1	0	53	62			PEAKS DB
2	7	Q9NSY1|BMP2K_HUMAN	T.LEESLAEGGF.S	Y	23.91	1050.49	10	2.5	526.254	2	47.43			4960300		3	F3:40217	20190405_SYPu_Einav_9813_with_ATP_SP006.raw	1	0	0	1	0	53	62			PEAKS DB
66	814	tr|F5GYE8|F5GYE8_HUMAN	M(+15.99)EVGSEEEK.W	Y	23.82	1052.43	9	-1.3	527.226	2	16.65			1935000		3	F3:12220	20190405_SYPu_Einav_9813_with_ATP_SP006.raw	1	0	0	1	0	1	9	Oxidation (M)	M1:Oxidation (M):1000.00	PEAKS DB
66	815	Q8N8E3|CE112_HUMAN	M(+15.99)EVGSEEEK.W	Y	23.82	1052.43	9	-1.3	527.226	2	16.65			1935000		3	F3:12220	20190405_SYPu_Einav_9813_with_ATP_SP006.raw	1	0	0	1	0	1	9	Oxidation (M)	M1:Oxidation (M):1000.00	PEAKS DB
66	1836	tr|J3QQV3|J3QQV3_HUMAN	M(+15.99)EVGSEEEK.W	Y	23.82	1052.43	9	-1.3	527.226	2	16.65			1935000		3	F3:12220	20190405_SYPu_Einav_9813_with_ATP_SP006.raw	1	0	0	1	0	1	9	Oxidation (M)	M1:Oxidation (M):1000.00	PEAKS DB
12	28	P48668|K2C6C_HUMAN	F.GLGGGAGLAGGF.G	N	23.81	932.472	12	11.5	467.25	2	39.56			17029000	614010	3	F3:32901	20190405_SYPu_Einav_9813_with_ATP_SP006.raw	2	0	0	1	1	111	122			PEAKS DB
15	31	P04259|K2C6B_HUMAN	F.GLGGGAGLAGGF.G	N	23.81	932.472	12	11.5	467.25	2	39.56			17029000	614010	3	F3:32901	20190405_SYPu_Einav_9813_with_ATP_SP006.raw	2	0	0	1	1	111	122			PEAKS DB
16	30	P02538|K2C6A_HUMAN	F.GLGGGAGLAGGF.G	N	23.81	932.472	12	11.5	467.25	2	39.56			17029000	614010	3	F3:32901	20190405_SYPu_Einav_9813_with_ATP_SP006.raw	2	0	0	1	1	111	122			PEAKS DB
4	14	tr|A0A0C4DGB6|A0A0C4DGB6_HUMAN	D.LLEC(+71.04)ADDRADLAKY.I	Y	23.77	1665.8	14	2.2	556.279	3	34.03			3435200		3	F3:28442	20190405_SYPu_Einav_9813_with_ATP_SP006.raw	1	0	0	1	0	274	287	Propionamide	C4:Propionamide:1000.00	PEAKS DB
4	15	P02768|ALBU_HUMAN	D.LLEC(+71.04)ADDRADLAKY.I	Y	23.77	1665.8	14	2.2	556.279	3	34.03			3435200		3	F3:28442	20190405_SYPu_Einav_9813_with_ATP_SP006.raw	1	0	0	1	0	274	287	Propionamide	C4:Propionamide:1000.00	PEAKS DB
1	3	Q14677|EPN4_HUMAN	Y.SER(+14.02)YDPEPK.S	Y	23.72	1133.54	9	1.6	567.778	2	15.91				4649400	4	F4:11084	20190405_SYPu_Einav_9813_without_ATP_SP005.raw	1	0	0	0	1	173	181	Methylation(KR)	R3:Methylation(KR):41.13	PEAKS DB
5	11	P04264|K2C1_HUMAN	R.TLLEGEESR.M	Y	23.7	1032.51	9	0.9	517.264	2	20.73				9058900	4	F4:15773	20190405_SYPu_Einav_9813_without_ATP_SP005.raw	1	0	0	0	1	484	492			PEAKS DB
4	14	tr|A0A0C4DGB6|A0A0C4DGB6_HUMAN	Y.LQQC(+71.04)PFEDHVK(+14.02)LVNEVTEF.A	Y	23.58	2359.15	19	4.2	787.398	3	71.62	157130000		11702000	19665000	4	F4:60268	20190405_SYPu_Einav_9813_without_ATP_SP005.raw	3	1	0	1	1	55	73	Propionamide; Methylation(KR)	C4:Propionamide:1000.00;K11:Methylation(KR):1000.00	PEAKS DB
4	15	P02768|ALBU_HUMAN	Y.LQQC(+71.04)PFEDHVK(+14.02)LVNEVTEF.A	Y	23.58	2359.15	19	4.2	787.398	3	71.62	157130000		11702000	19665000	4	F4:60268	20190405_SYPu_Einav_9813_without_ATP_SP005.raw	3	1	0	1	1	55	73	Propionamide; Methylation(KR)	C4:Propionamide:1000.00;K11:Methylation(KR):1000.00	PEAKS DB
1	3	Q14677|EPN4_HUMAN	K.W(+15.99)DEEW(+15.99)DKNK.S	Y	23.55	1280.53	9	-2	641.274	2	17.09			0		3	F3:12663	20190405_SYPu_Einav_9813_with_ATP_SP006.raw	0	0	0	0	0	184	192	Oxidation (HW)	W1:Oxidation (HW):1000.00;W5:Oxidation (HW):1000.00	PEAKS DB
36	78	P35030|TRY3_HUMAN	L.G(+42.01)EH(+15.99)NIK(+42.01)VLEGNEQF.I	Y	23.55	1712.8	14	0.6	857.412	2	53.65			139500000	113250000	3	F3:45635	20190405_SYPu_Einav_9813_with_ATP_SP006.raw	3	0	0	1	2	131	144	Acetylation (N-term); Oxidation (HW); Acetylation (K)	G1:Acetylation (N-term):1000.00;H3:Oxidation (HW):1000.00;K6:Acetylation (K):1000.00	PEAKS DB
36	86	tr|B1AN99|B1AN99_HUMAN	L.G(+42.01)EH(+15.99)NIK(+42.01)VLEGNEQF.I	Y	23.55	1712.8	14	0.6	857.412	2	53.65			139500000	113250000	3	F3:45635	20190405_SYPu_Einav_9813_with_ATP_SP006.raw	3	0	0	1	2	86	99	Acetylation (N-term); Oxidation (HW); Acetylation (K)	G1:Acetylation (N-term):1000.00;H3:Oxidation (HW):1000.00;K6:Acetylation (K):1000.00	PEAKS DB
36	87	P35030-5|TRY3_HUMAN	L.G(+42.01)EH(+15.99)NIK(+42.01)VLEGNEQF.I	Y	23.55	1712.8	14	0.6	857.412	2	53.65			139500000	113250000	3	F3:45635	20190405_SYPu_Einav_9813_with_ATP_SP006.raw	3	0	0	1	2	67	80	Acetylation (N-term); Oxidation (HW); Acetylation (K)	G1:Acetylation (N-term):1000.00;H3:Oxidation (HW):1000.00;K6:Acetylation (K):1000.00	PEAKS DB
36	88	P35030-3|TRY3_HUMAN	L.G(+42.01)EH(+15.99)NIK(+42.01)VLEGNEQF.I	Y	23.55	1712.8	14	0.6	857.412	2	53.65			139500000	113250000	3	F3:45635	20190405_SYPu_Einav_9813_with_ATP_SP006.raw	3	0	0	1	2	74	87	Acetylation (N-term); Oxidation (HW); Acetylation (K)	G1:Acetylation (N-term):1000.00;H3:Oxidation (HW):1000.00;K6:Acetylation (K):1000.00	PEAKS DB
36	89	P35030-2|TRY3_HUMAN	L.G(+42.01)EH(+15.99)NIK(+42.01)VLEGNEQF.I	Y	23.55	1712.8	14	0.6	857.412	2	53.65			139500000	113250000	3	F3:45635	20190405_SYPu_Einav_9813_with_ATP_SP006.raw	3	0	0	1	2	87	100	Acetylation (N-term); Oxidation (HW); Acetylation (K)	G1:Acetylation (N-term):1000.00;H3:Oxidation (HW):1000.00;K6:Acetylation (K):1000.00	PEAKS DB
36	90	P35030-4|TRY3_HUMAN	L.G(+42.01)EH(+15.99)NIK(+42.01)VLEGNEQF.I	Y	23.55	1712.8	14	0.6	857.412	2	53.65			139500000	113250000	3	F3:45635	20190405_SYPu_Einav_9813_with_ATP_SP006.raw	3	0	0	1	2	88	101	Acetylation (N-term); Oxidation (HW); Acetylation (K)	G1:Acetylation (N-term):1000.00;H3:Oxidation (HW):1000.00;K6:Acetylation (K):1000.00	PEAKS DB
2	6	Q9NSY1-2|BMP2K_HUMAN	R.APEM(+15.99)INLY.G	Y	23.49	965.453	8	0.4	483.736	2	42.12				1940400	4	F4:35097	20190405_SYPu_Einav_9813_without_ATP_SP005.raw	1	0	0	0	1	231	238	Oxidation (M)	M4:Oxidation (M):1000.00	PEAKS DB
2	7	Q9NSY1|BMP2K_HUMAN	R.APEM(+15.99)INLY.G	Y	23.49	965.453	8	0.4	483.736	2	42.12				1940400	4	F4:35097	20190405_SYPu_Einav_9813_without_ATP_SP005.raw	1	0	0	0	1	231	238	Oxidation (M)	M4:Oxidation (M):1000.00	PEAKS DB
9	13	P35908|K22E_HUMAN	R.SLVGLGGTK.S	Y	23.48	830.486	9	-0.9	416.252	2	24.88			565610		3	F3:20080	20190405_SYPu_Einav_9813_with_ATP_SP006.raw	1	0	0	1	0	62	70			PEAKS DB
5	11	P04264|K2C1_HUMAN	Y.GGGYGPVC(+71.04)PPGGIQEVTIN.Q	Y	23.41	1884.9	19	1.5	943.465	2	54.11				0	4	F4:45483	20190405_SYPu_Einav_9813_without_ATP_SP005.raw	0	0	0	0	0	140	158	Propionamide	C8:Propionamide:1000.00	PEAKS DB
2	6	Q9NSY1-2|BMP2K_HUMAN	K.KLQT(+79.97)GFTEPEVL.Q	Y	23.4	1440.69	12	1	721.356	2	54.06			324810000	380440000	4	F4:45505	20190405_SYPu_Einav_9813_without_ATP_SP005.raw	2	0	0	1	1	145	156	Phosphorylation (STY)	T4:Phosphorylation (STY):9.42	PEAKS DB
2	7	Q9NSY1|BMP2K_HUMAN	K.KLQT(+79.97)GFTEPEVL.Q	Y	23.4	1440.69	12	1	721.356	2	54.06			324810000	380440000	4	F4:45505	20190405_SYPu_Einav_9813_without_ATP_SP005.raw	2	0	0	1	1	145	156	Phosphorylation (STY)	T4:Phosphorylation (STY):9.42	PEAKS DB
1	3	Q14677|EPN4_HUMAN	W.SDPSVNISLDNLLPG.M	Y	23.33	1539.78	15	0	770.9	2	63.96			15996000	15340000	4	F4:53838	20190405_SYPu_Einav_9813_without_ATP_SP005.raw	2	0	0	1	1	478	492			PEAKS DB
1	3	Q14677|EPN4_HUMAN	Y.SERYDPEPK.S	Y	23.32	1119.52	9	0.7	560.77	2	16.01	5657900	5875400	4152600000	3261100000	4	F4:11073	20190405_SYPu_Einav_9813_without_ATP_SP005.raw	6	1	1	2	2	173	181			PEAKS DB
4	14	tr|A0A0C4DGB6|A0A0C4DGB6_HUMAN	K.KVPQVSTPTL.V	Y	23.32	1068.62	10	2.2	535.32	2	33.96			293960000	213930000	4	F4:27877	20190405_SYPu_Einav_9813_without_ATP_SP005.raw	2	0	0	1	1	438	447			PEAKS DB
4	15	P02768|ALBU_HUMAN	K.KVPQVSTPTL.V	Y	23.32	1068.62	10	2.2	535.32	2	33.96			293960000	213930000	4	F4:27877	20190405_SYPu_Einav_9813_without_ATP_SP005.raw	2	0	0	1	1	438	447			PEAKS DB
2	6	Q9NSY1-2|BMP2K_HUMAN	F.MLEPDPEHRPD.I	Y	23.29	1334.59	11	1.9	668.308	2	20.01			3164500	4079600	3	F3:15466	20190405_SYPu_Einav_9813_with_ATP_SP006.raw	2	0	0	1	1	297	307			PEAKS DB
2	7	Q9NSY1|BMP2K_HUMAN	F.MLEPDPEHRPD.I	Y	23.29	1334.59	11	1.9	668.308	2	20.01			3164500	4079600	3	F3:15466	20190405_SYPu_Einav_9813_with_ATP_SP006.raw	2	0	0	1	1	297	307			PEAKS DB
2	6	Q9NSY1-2|BMP2K_HUMAN	V.NVVEEEIKK.Y	Y	23.16	1086.59	9	-0.2	544.306	2	31.61			8973900	7150700	4	F4:25762	20190405_SYPu_Einav_9813_without_ATP_SP005.raw	2	0	0	1	1	215	223			PEAKS DB
2	7	Q9NSY1|BMP2K_HUMAN	V.NVVEEEIKK.Y	Y	23.16	1086.59	9	-0.2	544.306	2	31.61			8973900	7150700	4	F4:25762	20190405_SYPu_Einav_9813_without_ATP_SP005.raw	2	0	0	1	1	215	223			PEAKS DB
5	11	P04264|K2C1_HUMAN	K.NMQDMVEDY.R	Y	23.08	1143.42	9	-2	572.719	2	44.06				2402600	4	F4:36712	20190405_SYPu_Einav_9813_without_ATP_SP005.raw	1	0	0	0	1	258	266			PEAKS DB
9	13	P35908|K22E_HUMAN	K.VDLLNQEIEF.L	Y	23.05	1218.61	10	0.7	610.317	2	62.6			3136300	1749800	3	F3:53364	20190405_SYPu_Einav_9813_with_ATP_SP006.raw	2	0	0	1	1	303	312			PEAKS DB
9	13	P35908|K22E_HUMAN	F.GPGGYPGGIHEVSVN.Q	Y	22.95	1438.68	15	3.1	720.355	2	31.98			501530		3	F3:26568	20190405_SYPu_Einav_9813_with_ATP_SP006.raw	1	0	0	1	0	142	156			PEAKS DB
1	3	Q14677|EPN4_HUMAN	R.YSERYDPEPK.S	Y	22.93	1282.58	10	0.6	642.302	2	17.04			8847900	45494000	4	F4:12247	20190405_SYPu_Einav_9813_without_ATP_SP005.raw	4	0	0	2	2	172	181			PEAKS DB
10	23	P02533|K1C14_HUMAN	K.TRLEQEIATY.R	N	22.9	1222.62	10	2.7	612.321	2	33.96				3493400	4	F4:27986	20190405_SYPu_Einav_9813_without_ATP_SP005.raw	1	0	0	0	1	406	415			PEAKS DB
14	24	P08779|K1C16_HUMAN	K.TRLEQEIATY.R	N	22.9	1222.62	10	2.7	612.321	2	33.96				3493400	4	F4:27986	20190405_SYPu_Einav_9813_without_ATP_SP005.raw	1	0	0	0	1	408	417			PEAKS DB
18	33	Q04695|K1C17_HUMAN	K.TRLEQEIATY.R	N	22.9	1222.62	10	2.7	612.321	2	33.96				3493400	4	F4:27986	20190405_SYPu_Einav_9813_without_ATP_SP005.raw	1	0	0	0	1	375	384			PEAKS DB
1	3	Q14677|EPN4_HUMAN	K.QDAFANF.A	Y	22.86	811.35	7	0.9	406.684	2	45.88				12838000	4	F4:38295	20190405_SYPu_Einav_9813_without_ATP_SP005.raw	1	0	0	0	1	614	620			PEAKS DB
8	12	P13645|K1C10_HUMAN	L.EASLAETEGRY.C	Y	22.81	1224.56	11	1.6	613.292	2	23.89			0	0	3	F3:19134	20190405_SYPu_Einav_9813_with_ATP_SP006.raw	0	0	0	0	0	390	400			PEAKS DB
1	3	Q14677|EPN4_HUMAN	F.SMMSTN(+.98)TVGLGLPM.S	Y	22.8	1438.65	14	0.4	720.336	2	62.01	4733800		7592400		3	F3:52838	20190405_SYPu_Einav_9813_with_ATP_SP006.raw	2	1	0	1	0	443	456	Deamidation (NQ)	N6:Deamidation (NQ):1000.00	PEAKS DB
4	14	tr|A0A0C4DGB6|A0A0C4DGB6_HUMAN	K.Q(-17.03)EPERN(+.98)EC(+71.04)F.L	Y	22.77	1205.47	9	1.3	603.744	2	29.57			2842800	2973700	4	F4:23756	20190405_SYPu_Einav_9813_without_ATP_SP005.raw	2	0	0	1	1	118	126	Pyro-glu from Q; Deamidation (NQ); Propionamide	Q1:Pyro-glu from Q:1000.00;N6:Deamidation (NQ):1000.00;C8:Propionamide:1000.00	PEAKS DB
4	15	P02768|ALBU_HUMAN	K.Q(-17.03)EPERN(+.98)EC(+71.04)F.L	Y	22.77	1205.47	9	1.3	603.744	2	29.57			2842800	2973700	4	F4:23756	20190405_SYPu_Einav_9813_without_ATP_SP005.raw	2	0	0	1	1	118	126	Pyro-glu from Q; Deamidation (NQ); Propionamide	Q1:Pyro-glu from Q:1000.00;N6:Deamidation (NQ):1000.00;C8:Propionamide:1000.00	PEAKS DB
1	3	Q14677|EPN4_HUMAN	K.LGELSDKI.G	Y	22.76	873.481	8	1	437.75	2	33.59			209100000	143420000	3	F3:28082	20190405_SYPu_Einav_9813_with_ATP_SP006.raw	4	0	0	2	2	201	208			PEAKS DB
4	14	tr|A0A0C4DGB6|A0A0C4DGB6_HUMAN	L.Q(-17.03)QC(+71.04)PFEDHVK.L	Y	22.68	1283.56	10	0.8	642.791	2	26.97			8795300	10394000	4	F4:21483	20190405_SYPu_Einav_9813_without_ATP_SP005.raw	2	0	0	1	1	56	65	Pyro-glu from Q; Propionamide	Q1:Pyro-glu from Q:1000.00;C3:Propionamide:1000.00	PEAKS DB
4	15	P02768|ALBU_HUMAN	L.Q(-17.03)QC(+71.04)PFEDHVK.L	Y	22.68	1283.56	10	0.8	642.791	2	26.97			8795300	10394000	4	F4:21483	20190405_SYPu_Einav_9813_without_ATP_SP005.raw	2	0	0	1	1	56	65	Pyro-glu from Q; Propionamide	Q1:Pyro-glu from Q:1000.00;C3:Propionamide:1000.00	PEAKS DB
2	6	Q9NSY1-2|BMP2K_HUMAN	F.TLPFGESQVAI.C	Y	22.63	1160.61	11	0.9	581.314	2	57.84			7990600	9179000	4	F4:48761	20190405_SYPu_Einav_9813_without_ATP_SP005.raw	2	0	0	1	1	263	273			PEAKS DB
2	7	Q9NSY1|BMP2K_HUMAN	F.TLPFGESQVAI.C	Y	22.63	1160.61	11	0.9	581.314	2	57.84			7990600	9179000	4	F4:48761	20190405_SYPu_Einav_9813_without_ATP_SP005.raw	2	0	0	1	1	263	273			PEAKS DB
1	3	Q14677|EPN4_HUMAN	L.FDGTSQSTGGSADLF.G	Y	22.34	1488.64	15	1.8	745.33	2	48.65			5302600		3	F3:41287	20190405_SYPu_Einav_9813_with_ATP_SP006.raw	1	0	0	1	0	330	344			PEAKS DB
2	6	Q9NSY1-2|BMP2K_HUMAN	T.GFTEPEVLQIF.C	Y	22.34	1278.65	11	0.1	640.335	2	66.74			809020		3	F3:56891	20190405_SYPu_Einav_9813_with_ATP_SP006.raw	1	0	0	1	0	149	159			PEAKS DB
2	7	Q9NSY1|BMP2K_HUMAN	T.GFTEPEVLQIF.C	Y	22.34	1278.65	11	0.1	640.335	2	66.74			809020		3	F3:56891	20190405_SYPu_Einav_9813_with_ATP_SP006.raw	1	0	0	1	0	149	159			PEAKS DB
1	3	Q14677|EPN4_HUMAN	G.STIDDTISK.F	Y	22.32	978.487	9	7.1	490.256	2	24.75				0	4	F4:19554	20190405_SYPu_Einav_9813_without_ATP_SP005.raw	0	0	0	0	0	210	218			PEAKS DB
1	3	Q14677|EPN4_HUMAN	W.SDPSVNISLDNLLPGM(+31.99)QPSKPQQPSLN.T	Y	22.23	2907.43	27	2	970.156	3	62.44				0	4	F4:52666	20190405_SYPu_Einav_9813_without_ATP_SP005.raw	0	0	0	0	0	478	504	Dioxidation (M)	M16:Dioxidation (M):1000.00	PEAKS DB
4	14	tr|A0A0C4DGB6|A0A0C4DGB6_HUMAN	F.EDHVK(+14.02)LVN(+.98)EVTEF.A	Y	22.21	1572.77	13	0.7	787.395	2	52.23			0	5734900	3	F3:44440	20190405_SYPu_Einav_9813_with_ATP_SP006.raw	1	0	0	0	1	61	73	Methylation(KR); Deamidation (NQ)	K5:Methylation(KR):1000.00;N8:Deamidation (NQ):1000.00	PEAKS DB
4	15	P02768|ALBU_HUMAN	F.EDHVK(+14.02)LVN(+.98)EVTEF.A	Y	22.21	1572.77	13	0.7	787.395	2	52.23			0	5734900	3	F3:44440	20190405_SYPu_Einav_9813_with_ATP_SP006.raw	1	0	0	0	1	61	73	Methylation(KR); Deamidation (NQ)	K5:Methylation(KR):1000.00;N8:Deamidation (NQ):1000.00	PEAKS DB
2	6	Q9NSY1-2|BMP2K_HUMAN	Y.VNNMPDLN.V	Y	22.14	915.412	8	0.1	458.715	2	28.84		7304900	304730000	310620000	4	F4:23297	20190405_SYPu_Einav_9813_without_ATP_SP005.raw	3	0	1	1	1	83	90			PEAKS DB
2	7	Q9NSY1|BMP2K_HUMAN	Y.VNNMPDLN.V	Y	22.14	915.412	8	0.1	458.715	2	28.84		7304900	304730000	310620000	4	F4:23297	20190405_SYPu_Einav_9813_without_ATP_SP005.raw	3	0	1	1	1	83	90			PEAKS DB
1	3	Q14677|EPN4_HUMAN	A.LGPPPAASNSSDLF.D	N	22.12	1371.67	14	2.3	686.845	2	53.21			13121000	14788000	3	F3:45367	20190405_SYPu_Einav_9813_with_ATP_SP006.raw	2	0	0	1	1	411	424			PEAKS DB
3	10	tr|H0YD52|H0YD52_HUMAN	A.LGPPPAASNSSDLF.D	N	22.12	1371.67	14	2.3	686.845	2	53.21			13121000	14788000	3	F3:45367	20190405_SYPu_Einav_9813_with_ATP_SP006.raw	2	0	0	1	1	103	116			PEAKS DB
24	64	P11021|BIP_HUMAN	R.IINEPTAAAI.A	N	22.1	1011.56	10	1.4	506.79	2	41.68				36661000	4	F4:34566	20190405_SYPu_Einav_9813_without_ATP_SP005.raw	1	0	0	0	1	198	207			PEAKS DB
33	144	P0DMV9|HS71B_HUMAN	R.IINEPTAAAI.A	N	22.1	1011.56	10	1.4	506.79	2	41.68				36661000	4	F4:34566	20190405_SYPu_Einav_9813_without_ATP_SP005.raw	1	0	0	0	1	172	181			PEAKS DB
33	143	P0DMV8|HS71A_HUMAN	R.IINEPTAAAI.A	N	22.1	1011.56	10	1.4	506.79	2	41.68				36661000	4	F4:34566	20190405_SYPu_Einav_9813_without_ATP_SP005.raw	1	0	0	0	1	172	181			PEAKS DB
33	145	tr|A0A0G2JIW1|A0A0G2JIW1_HUMAN	R.IINEPTAAAI.A	N	22.1	1011.56	10	1.4	506.79	2	41.68				36661000	4	F4:34566	20190405_SYPu_Einav_9813_without_ATP_SP005.raw	1	0	0	0	1	173	182			PEAKS DB
33	146	tr|Q53FA3|Q53FA3_HUMAN	R.IINEPTAAAI.A	N	22.1	1011.56	10	1.4	506.79	2	41.68				36661000	4	F4:34566	20190405_SYPu_Einav_9813_without_ATP_SP005.raw	1	0	0	0	1	174	183			PEAKS DB
33	147	P34931|HS71L_HUMAN	R.IINEPTAAAI.A	N	22.1	1011.56	10	1.4	506.79	2	41.68				36661000	4	F4:34566	20190405_SYPu_Einav_9813_without_ATP_SP005.raw	1	0	0	0	1	174	183			PEAKS DB
33	153	P0DMV8-2|HS71A_HUMAN	R.IINEPTAAAI.A	N	22.1	1011.56	10	1.4	506.79	2	41.68				36661000	4	F4:34566	20190405_SYPu_Einav_9813_without_ATP_SP005.raw	1	0	0	0	1	117	126			PEAKS DB
4	14	tr|A0A0C4DGB6|A0A0C4DGB6_HUMAN	L.E(-18.01)C(+71.04)ADDRADLAK.Y	Y	22.02	1258.56	11	1.8	420.53	3	16.11			5889700	0	3	F3:11686	20190405_SYPu_Einav_9813_with_ATP_SP006.raw	1	0	0	1	0	276	286	Pyro-glu from E; Propionamide	E1:Pyro-glu from E:1000.00;C2:Propionamide:1000.00	PEAKS DB
4	15	P02768|ALBU_HUMAN	L.E(-18.01)C(+71.04)ADDRADLAK.Y	Y	22.02	1258.56	11	1.8	420.53	3	16.11			5889700	0	3	F3:11686	20190405_SYPu_Einav_9813_with_ATP_SP006.raw	1	0	0	1	0	276	286	Pyro-glu from E; Propionamide	E1:Pyro-glu from E:1000.00;C2:Propionamide:1000.00	PEAKS DB
12	28	P48668|K2C6C_HUMAN	T.VRQNLEPLFEQY.I	N	22	1534.78	12	1.5	768.401	2	53.98				3355400	4	F4:45290	20190405_SYPu_Einav_9813_without_ATP_SP005.raw	1	0	0	0	1	206	217			PEAKS DB
11	29	P13647|K2C5_HUMAN	T.VRQNLEPLFEQY.I	N	22	1534.78	12	1.5	768.401	2	53.98				3355400	4	F4:45290	20190405_SYPu_Einav_9813_without_ATP_SP005.raw	1	0	0	0	1	211	222			PEAKS DB
15	31	P04259|K2C6B_HUMAN	T.VRQNLEPLFEQY.I	N	22	1534.78	12	1.5	768.401	2	53.98				3355400	4	F4:45290	20190405_SYPu_Einav_9813_without_ATP_SP005.raw	1	0	0	0	1	206	217			PEAKS DB
16	30	P02538|K2C6A_HUMAN	T.VRQNLEPLFEQY.I	N	22	1534.78	12	1.5	768.401	2	53.98				3355400	4	F4:45290	20190405_SYPu_Einav_9813_without_ATP_SP005.raw	1	0	0	0	1	206	217			PEAKS DB
2	6	Q9NSY1-2|BMP2K_HUMAN	K.K(+42.01)(+42.01)DC(+71.04)PVSN(+.98)IN(+.98)NSSIPSALPEPMTASE.A	Y	21.99	2757.24	25	7.3	920.097	3	57.31			5372300		3	F3:48860	20190405_SYPu_Einav_9813_with_ATP_SP006.raw	1	0	0	1	0	321	345	Acetylation (K); Acetylation (N-term); Propionamide; Deamidation (NQ)	K1:Acetylation (K):1000.00;K1:Acetylation (N-term):1000.00;C3:Propionamide:1000.00;N7:Deamidation (NQ):28.36;N9:Deamidation (NQ):17.01	PEAKS DB
2	7	Q9NSY1|BMP2K_HUMAN	K.K(+42.01)(+42.01)DC(+71.04)PVSN(+.98)IN(+.98)NSSIPSALPEPMTASE.A	Y	21.99	2757.24	25	7.3	920.097	3	57.31			5372300		3	F3:48860	20190405_SYPu_Einav_9813_with_ATP_SP006.raw	1	0	0	1	0	321	345	Acetylation (K); Acetylation (N-term); Propionamide; Deamidation (NQ)	K1:Acetylation (K):1000.00;K1:Acetylation (N-term):1000.00;C3:Propionamide:1000.00;N7:Deamidation (NQ):28.36;N9:Deamidation (NQ):17.01	PEAKS DB
1	3	Q14677|EPN4_HUMAN	M.TSGTVQPK.Q	Y	21.98	816.434	8	0.4	409.226	2	5.45			54925000	90897000	4	F4:4428	20190405_SYPu_Einav_9813_without_ATP_SP005.raw	4	0	0	2	2	606	613			PEAKS DB
2	6	Q9NSY1-2|BMP2K_HUMAN	Y.VLC(+71.04)DFGSATN.K	Y	21.98	1096.49	10	1.5	549.253	2	33.22			897430000	1911500000	4	F4:27457	20190405_SYPu_Einav_9813_without_ATP_SP005.raw	2	0	0	1	1	195	204	Propionamide	C3:Propionamide:1000.00	PEAKS DB
2	7	Q9NSY1|BMP2K_HUMAN	Y.VLC(+71.04)DFGSATN.K	Y	21.98	1096.49	10	1.5	549.253	2	33.22			897430000	1911500000	4	F4:27457	20190405_SYPu_Einav_9813_without_ATP_SP005.raw	2	0	0	1	1	195	204	Propionamide	C3:Propionamide:1000.00	PEAKS DB
1	3	Q14677|EPN4_HUMAN	S.TIDDTISK.F	Y	21.97	891.455	8	0.7	446.737	2	18.28				0	4	F4:13491	20190405_SYPu_Einav_9813_without_ATP_SP005.raw	0	0	0	0	0	211	218			PEAKS DB
4	14	tr|A0A0C4DGB6|A0A0C4DGB6_HUMAN	K.VPQVSTPTL.V	Y	21.96	940.523	9	1.8	471.272	2	42.97			111900000		3	F3:36450	20190405_SYPu_Einav_9813_with_ATP_SP006.raw	1	0	0	1	0	439	447			PEAKS DB
4	15	P02768|ALBU_HUMAN	K.VPQVSTPTL.V	Y	21.96	940.523	9	1.8	471.272	2	42.97			111900000		3	F3:36450	20190405_SYPu_Einav_9813_with_ATP_SP006.raw	1	0	0	1	0	439	447			PEAKS DB
2	6	Q9NSY1-2|BMP2K_HUMAN	R.NIHC(+71.04)LIR.F	Y	21.84	938.512	7	1.6	470.266	2	21.05				1371600	4	F4:16149	20190405_SYPu_Einav_9813_without_ATP_SP005.raw	1	0	0	0	1	289	295	Propionamide	C4:Propionamide:1000.00	PEAKS DB
2	7	Q9NSY1|BMP2K_HUMAN	R.NIHC(+71.04)LIR.F	Y	21.84	938.512	7	1.6	470.266	2	21.05				1371600	4	F4:16149	20190405_SYPu_Einav_9813_without_ATP_SP005.raw	1	0	0	0	1	289	295	Propionamide	C4:Propionamide:1000.00	PEAKS DB
4	14	tr|A0A0C4DGB6|A0A0C4DGB6_HUMAN	T.EC(+71.04)C(+71.04)H(+15.99)GDLLEC(+71.04)ADDRADLAKY.I	Y	21.83	2468.04	20	1.7	1235.03	2	42.16			712930		3	F3:35615	20190405_SYPu_Einav_9813_with_ATP_SP006.raw	1	0	0	1	0	268	287	Propionamide; Oxidation (HW)	C2:Propionamide:1000.00;C3:Propionamide:1000.00;H4:Oxidation (HW):1000.00;C10:Propionamide:1000.00	PEAKS DB
4	15	P02768|ALBU_HUMAN	T.EC(+71.04)C(+71.04)H(+15.99)GDLLEC(+71.04)ADDRADLAKY.I	Y	21.83	2468.04	20	1.7	1235.03	2	42.16			712930		3	F3:35615	20190405_SYPu_Einav_9813_with_ATP_SP006.raw	1	0	0	1	0	268	287	Propionamide; Oxidation (HW)	C2:Propionamide:1000.00;C3:Propionamide:1000.00;H4:Oxidation (HW):1000.00;C10:Propionamide:1000.00	PEAKS DB
1	3	Q14677|EPN4_HUMAN	P.QSSVK(+14.02)TSVPSSK.S	N	21.82	1247.67	12	-0.6	416.899	3	15.63			3398700	1250900	3	F3:11127	20190405_SYPu_Einav_9813_with_ATP_SP006.raw	2	0	0	1	1	310	321	Methylation(KR)	K5:Methylation(KR):109.53	PEAKS DB
3	10	tr|H0YD52|H0YD52_HUMAN	P.QSSVK(+14.02)TSVPSSK.S	N	21.82	1247.67	12	-0.6	416.899	3	15.63			3398700	1250900	3	F3:11127	20190405_SYPu_Einav_9813_with_ATP_SP006.raw	2	0	0	1	1	27	38	Methylation(KR)	K5:Methylation(KR):109.53	PEAKS DB
1	3	Q14677|EPN4_HUMAN	P.AVELVSGSQSALGPPPAASNSSDLF.D	N	21.76	2400.18	25	-0.3	1201.1	2	54.8				3466000	4	F4:46072	20190405_SYPu_Einav_9813_without_ATP_SP005.raw	1	0	0	0	1	400	424			PEAKS DB
3	10	tr|H0YD52|H0YD52_HUMAN	P.AVELVSGSQSALGPPPAASNSSDLF.D	N	21.76	2400.18	25	-0.3	1201.1	2	54.8				3466000	4	F4:46072	20190405_SYPu_Einav_9813_without_ATP_SP005.raw	1	0	0	0	1	92	116			PEAKS DB
2	6	Q9NSY1-2|BMP2K_HUMAN	K.FAKK(+14.02)DC(+71.04)PVSNIN(+.98)NSSIPSALPEPM(+15.99).T	Y	21.64	2660.28	24	7.2	887.778	3	62.09				15143000	4	F4:52613	20190405_SYPu_Einav_9813_without_ATP_SP005.raw	1	0	0	0	1	318	341	Methylation(KR); Propionamide; Deamidation (NQ); Oxidation (M)	K4:Methylation(KR):0.00;C6:Propionamide:1000.00;N12:Deamidation (NQ):0.00;M24:Oxidation (M):1000.00	PEAKS DB
2	7	Q9NSY1|BMP2K_HUMAN	K.FAKK(+14.02)DC(+71.04)PVSNIN(+.98)NSSIPSALPEPM(+15.99).T	Y	21.64	2660.28	24	7.2	887.778	3	62.09				15143000	4	F4:52613	20190405_SYPu_Einav_9813_without_ATP_SP005.raw	1	0	0	0	1	318	341	Methylation(KR); Propionamide; Deamidation (NQ); Oxidation (M)	K4:Methylation(KR):0.00;C6:Propionamide:1000.00;N12:Deamidation (NQ):0.00;M24:Oxidation (M):1000.00	PEAKS DB
1	3	Q14677|EPN4_HUMAN	K.IGSTIDDTIS.K	Y	21.6	1020.5	10	1.9	511.259	2	32.16			201070000	177220000	4	F4:26321	20190405_SYPu_Einav_9813_without_ATP_SP005.raw	2	0	0	1	1	208	217			PEAKS DB
2	6	Q9NSY1-2|BMP2K_HUMAN	Q.VAIC(+71.04)DGNF.T	Y	21.48	908.406	8	0.6	455.213	2	38.81			78917000	302140000	3	F3:32403	20190405_SYPu_Einav_9813_with_ATP_SP006.raw	2	0	0	1	1	271	278	Propionamide	C4:Propionamide:1000.00	PEAKS DB
2	7	Q9NSY1|BMP2K_HUMAN	Q.VAIC(+71.04)DGNF.T	Y	21.48	908.406	8	0.6	455.213	2	38.81			78917000	302140000	3	F3:32403	20190405_SYPu_Einav_9813_with_ATP_SP006.raw	2	0	0	1	1	271	278	Propionamide	C4:Propionamide:1000.00	PEAKS DB
1	3	Q14677|EPN4_HUMAN	K.SAFPFSDK.L	Y	21.34	897.423	8	0.9	449.721	2	32.48				107080000	4	F4:26802	20190405_SYPu_Einav_9813_without_ATP_SP005.raw	1	0	0	0	1	193	200			PEAKS DB
1	3	Q14677|EPN4_HUMAN	W.SDPSVNISLDNL.L	Y	21.29	1272.62	12	1.4	637.321	2	57.67				2746500	4	F4:48620	20190405_SYPu_Einav_9813_without_ATP_SP005.raw	1	0	0	0	1	478	489			PEAKS DB
1	3	Q14677|EPN4_HUMAN	T.ATSGNGDFGDW.S	N	21.26	1125.44	11	1.4	563.729	2	44.53				135530000	4	F4:37063	20190405_SYPu_Einav_9813_without_ATP_SP005.raw	1	0	0	0	1	365	375			PEAKS DB
3	10	tr|H0YD52|H0YD52_HUMAN	T.ATSGNGDFGDW.S	N	21.26	1125.44	11	1.4	563.729	2	44.53				135530000	4	F4:37063	20190405_SYPu_Einav_9813_without_ATP_SP005.raw	1	0	0	0	1	57	67			PEAKS DB
1	3	Q14677|EPN4_HUMAN	K.HIHITQATETTT(+79.97)TR(+14.02).H	Y	21.24	1702.8	14	7.9	568.615	3	26.02			1923200		3	F3:21113	20190405_SYPu_Einav_9813_with_ATP_SP006.raw	1	0	0	1	0	261	274	Phosphorylation (STY); Methylation(KR)	T12:Phosphorylation (STY):0.00;R14:Methylation(KR):1000.00	PEAKS DB
2	6	Q9NSY1-2|BMP2K_HUMAN	L.HQC(+71.04)KTPIIHR.D	Y	21.1	1302.7	10	1.4	435.242	3	15.94				1545700	4	F4:11181	20190405_SYPu_Einav_9813_without_ATP_SP005.raw	1	0	0	0	1	170	179	Propionamide	C3:Propionamide:1000.00	PEAKS DB
2	7	Q9NSY1|BMP2K_HUMAN	L.HQC(+71.04)KTPIIHR.D	Y	21.1	1302.7	10	1.4	435.242	3	15.94				1545700	4	F4:11181	20190405_SYPu_Einav_9813_without_ATP_SP005.raw	1	0	0	0	1	170	179	Propionamide	C3:Propionamide:1000.00	PEAKS DB
1	3	Q14677|EPN4_HUMAN	F.ADFGSAAASGSF.P	Y	21.09	1086.46	12	0.7	544.241	2	40.39				36636000	4	F4:33445	20190405_SYPu_Einav_9813_without_ATP_SP005.raw	1	0	0	0	1	348	359			PEAKS DB
4	14	tr|A0A0C4DGB6|A0A0C4DGB6_HUMAN	L.E(-18.01)C(+71.04)ADDRADLAKY.I	Y	21.04	1421.62	12	2	474.885	3	20.95			2304800	4343900	4	F4:15992	20190405_SYPu_Einav_9813_without_ATP_SP005.raw	2	0	0	1	1	276	287	Pyro-glu from E; Propionamide	E1:Pyro-glu from E:1000.00;C2:Propionamide:1000.00	PEAKS DB
4	15	P02768|ALBU_HUMAN	L.E(-18.01)C(+71.04)ADDRADLAKY.I	Y	21.04	1421.62	12	2	474.885	3	20.95			2304800	4343900	4	F4:15992	20190405_SYPu_Einav_9813_without_ATP_SP005.raw	2	0	0	1	1	276	287	Pyro-glu from E; Propionamide	E1:Pyro-glu from E:1000.00;C2:Propionamide:1000.00	PEAKS DB
4	14	tr|A0A0C4DGB6|A0A0C4DGB6_HUMAN	V.H(+42.01)TEC(+71.04)C(+71.04)HGDLLEC(+71.04)ADDRADLAK.Y	Y	20.9	2569.1	21	-6.9	643.28	4	31.39			0		3	F3:26063	20190405_SYPu_Einav_9813_with_ATP_SP006.raw	0	0	0	0	0	266	286	Acetylation (N-term); Propionamide	H1:Acetylation (N-term):1000.00;C4:Propionamide:1000.00;C5:Propionamide:1000.00;C12:Propionamide:1000.00	PEAKS DB
4	15	P02768|ALBU_HUMAN	V.H(+42.01)TEC(+71.04)C(+71.04)HGDLLEC(+71.04)ADDRADLAK.Y	Y	20.9	2569.1	21	-6.9	643.28	4	31.39			0		3	F3:26063	20190405_SYPu_Einav_9813_with_ATP_SP006.raw	0	0	0	0	0	266	286	Acetylation (N-term); Propionamide	H1:Acetylation (N-term):1000.00;C4:Propionamide:1000.00;C5:Propionamide:1000.00;C12:Propionamide:1000.00	PEAKS DB
1	3	Q14677|EPN4_HUMAN	F.NQAPSGPVASSGEFFGSAS.Q	N	20.84	1795.8	19	4.3	898.916	2	32.87				10036000	4	F4:26947	20190405_SYPu_Einav_9813_without_ATP_SP005.raw	1	0	0	0	1	379	397			PEAKS DB
3	10	tr|H0YD52|H0YD52_HUMAN	F.NQAPSGPVASSGEFFGSAS.Q	N	20.84	1795.8	19	4.3	898.916	2	32.87				10036000	4	F4:26947	20190405_SYPu_Einav_9813_without_ATP_SP005.raw	1	0	0	0	1	71	89			PEAKS DB
1	3	Q14677|EPN4_HUMAN	K.ASPDQ(+.98)NASTH.T	N	20.66	1027.42	10	0.1	514.72	2	3.13			468750	23677	3	F3:2620	20190405_SYPu_Einav_9813_with_ATP_SP006.raw	3	0	0	2	1	298	307	Deamidation (NQ)	Q5:Deamidation (NQ):17.01	PEAKS DB
3	10	tr|H0YD52|H0YD52_HUMAN	K.ASPDQ(+.98)NASTH.T	N	20.66	1027.42	10	0.1	514.72	2	3.13			468750	23677	3	F3:2620	20190405_SYPu_Einav_9813_with_ATP_SP006.raw	3	0	0	2	1	15	24	Deamidation (NQ)	Q5:Deamidation (NQ):17.01	PEAKS DB
2	6	Q9NSY1-2|BMP2K_HUMAN	V.NVVEEEIK.K	Y	20.55	958.497	8	2.4	480.259	2	38.46				0	4	F4:31876	20190405_SYPu_Einav_9813_without_ATP_SP005.raw	0	0	0	0	0	215	222			PEAKS DB
2	7	Q9NSY1|BMP2K_HUMAN	V.NVVEEEIK.K	Y	20.55	958.497	8	2.4	480.259	2	38.46				0	4	F4:31876	20190405_SYPu_Einav_9813_without_ATP_SP005.raw	0	0	0	0	0	215	222			PEAKS DB
6	4	P35527|K1C9_HUMAN	K.TLLDIDNTRM.T	Y	20.47	1190.6	10	2.1	596.309	2	48.61				9923300	4	F4:40751	20190405_SYPu_Einav_9813_without_ATP_SP005.raw	1	0	0	0	1	225	234			PEAKS DB
2	6	Q9NSY1-2|BMP2K_HUMAN	F.TIPDNSR.Y	Y	20.42	801.398	7	1.1	401.709	2	14.28			0	19983000	3	F3:10031	20190405_SYPu_Einav_9813_with_ATP_SP006.raw	1	0	0	0	1	279	285			PEAKS DB
2	7	Q9NSY1|BMP2K_HUMAN	F.TIPDNSR.Y	Y	20.42	801.398	7	1.1	401.709	2	14.28			0	19983000	3	F3:10031	20190405_SYPu_Einav_9813_with_ATP_SP006.raw	1	0	0	0	1	279	285			PEAKS DB
4	14	tr|A0A0C4DGB6|A0A0C4DGB6_HUMAN	F.HADIC(+71.04)TLSEKER(+14.02)Q(+.98)IK.K	Y	20.31	1855.95	15	-1.8	619.658	3	25.67				0	4	F4:20381	20190405_SYPu_Einav_9813_without_ATP_SP005.raw	0	0	0	0	0	534	548	Propionamide; Methylation(KR); Deamidation (NQ)	C5:Propionamide:1000.00;R12:Methylation(KR):0.00;Q13:Deamidation (NQ):1000.00	PEAKS DB
4	15	P02768|ALBU_HUMAN	F.HADIC(+71.04)TLSEKER(+14.02)Q(+.98)IK.K	Y	20.31	1855.95	15	-1.8	619.658	3	25.67				0	4	F4:20381	20190405_SYPu_Einav_9813_without_ATP_SP005.raw	0	0	0	0	0	534	548	Propionamide; Methylation(KR); Deamidation (NQ)	C5:Propionamide:1000.00;R12:Methylation(KR):0.00;Q13:Deamidation (NQ):1000.00	PEAKS DB
1	3	Q14677|EPN4_HUMAN	K.HIHITQATETTTTRHKR(+14.02)T(+79.97)ANPS(+79.97).K	Y	20.23	2674.24	22	-1.4	1338.13	2	19.29				3581000	4	F4:14429	20190405_SYPu_Einav_9813_without_ATP_SP005.raw	1	0	0	0	1	261	282	Methylation(KR); Phosphorylation (STY)	R17:Methylation(KR):0.00;T18:Phosphorylation (STY):4.33;S22:Phosphorylation (STY):0.00	PEAKS DB
8	12	P13645|K1C10_HUMAN	K.ADLEMQIESLTEEL.A	Y	20.22	1619.76	14	2.7	810.893	2	69.28			2250100		3	F3:59082	20190405_SYPu_Einav_9813_with_ATP_SP006.raw	1	0	0	1	0	267	280			PEAKS DB
4	14	tr|A0A0C4DGB6|A0A0C4DGB6_HUMAN	P.TLVEVSR.N	Y	20.18	802.455	7	1.7	402.237	2	20.2			79303000	72319000	3	F3:15698	20190405_SYPu_Einav_9813_with_ATP_SP006.raw	2	0	0	1	1	446	452			PEAKS DB
4	15	P02768|ALBU_HUMAN	P.TLVEVSR.N	Y	20.18	802.455	7	1.7	402.237	2	20.2			79303000	72319000	3	F3:15698	20190405_SYPu_Einav_9813_with_ATP_SP006.raw	2	0	0	1	1	446	452			PEAKS DB
1	3	Q14677|EPN4_HUMAN	F.DLMGSSQ(+.98)ATM.T	N	20.07	1040.42	10	1.5	521.218	2	39.74				1949400	4	F4:32951	20190405_SYPu_Einav_9813_without_ATP_SP005.raw	1	0	0	0	1	425	434	Deamidation (NQ)	Q7:Deamidation (NQ):1000.00	PEAKS DB
3	10	tr|H0YD52|H0YD52_HUMAN	F.DLMGSSQ(+.98)ATM.T	N	20.07	1040.42	10	1.5	521.218	2	39.74				1949400	4	F4:32951	20190405_SYPu_Einav_9813_without_ATP_SP005.raw	1	0	0	0	1	117	126	Deamidation (NQ)	Q7:Deamidation (NQ):1000.00	PEAKS DB
2	6	Q9NSY1-2|BMP2K_HUMAN	K.F(+42.01)AK(+42.01)KDC(+71.04)PVSN(+.98)INNSSIPSALPEPM.T	Y	20.05	2714.29	24	6.6	905.782	3	57.25			66098000		3	F3:48632	20190405_SYPu_Einav_9813_with_ATP_SP006.raw	1	0	0	1	0	318	341	Acetylation (N-term); Acetylation (K); Propionamide; Deamidation (NQ)	F1:Acetylation (N-term):1000.00;K3:Acetylation (K):0.00;C6:Propionamide:1000.00;N10:Deamidation (NQ):32.28	PEAKS DB
2	7	Q9NSY1|BMP2K_HUMAN	K.F(+42.01)AK(+42.01)KDC(+71.04)PVSN(+.98)INNSSIPSALPEPM.T	Y	20.05	2714.29	24	6.6	905.782	3	57.25			66098000		3	F3:48632	20190405_SYPu_Einav_9813_with_ATP_SP006.raw	1	0	0	1	0	318	341	Acetylation (N-term); Acetylation (K); Propionamide; Deamidation (NQ)	F1:Acetylation (N-term):1000.00;K3:Acetylation (K):0.00;C6:Propionamide:1000.00;N10:Deamidation (NQ):32.28	PEAKS DB
1	3	Q14677|EPN4_HUMAN	K.ASPDQN(+.98)ASTH.T	N	20.01	1027.42	10	-0.1	514.72	2	1.75				0	4	F4:1442	20190405_SYPu_Einav_9813_without_ATP_SP005.raw	0	0	0	0	0	298	307	Deamidation (NQ)	N6:Deamidation (NQ):0.00	PEAKS DB
3	10	tr|H0YD52|H0YD52_HUMAN	K.ASPDQN(+.98)ASTH.T	N	20.01	1027.42	10	-0.1	514.72	2	1.75				0	4	F4:1442	20190405_SYPu_Einav_9813_without_ATP_SP005.raw	0	0	0	0	0	15	24	Deamidation (NQ)	N6:Deamidation (NQ):0.00	PEAKS DB
1	3	Q14677|EPN4_HUMAN	K.R(+14.02)(+42.01)TAN(+.98)PSK(+14.02)TIDLGAAA.H	Y	19.99	1555.82	15	8.4	519.621	3	24.52				7404900	4	F4:19271	20190405_SYPu_Einav_9813_without_ATP_SP005.raw	1	0	0	0	1	277	291	Methylation(KR); Acetylation (N-term); Deamidation (NQ)	R1:Methylation(KR):1000.00;R1:Acetylation (N-term):1000.00;N4:Deamidation (NQ):1000.00;K7:Methylation(KR):1000.00	PEAKS DB
2	6	Q9NSY1-2|BMP2K_HUMAN	Y.VNNMPDLNVC(+71.04).K	Y	19.96	1188.53	10	1.4	595.274	2	43.02	145310000		1661200000		3	F3:36229	20190405_SYPu_Einav_9813_with_ATP_SP006.raw	2	1	0	1	0	83	92	Propionamide	C10:Propionamide:1000.00	PEAKS DB
2	7	Q9NSY1|BMP2K_HUMAN	Y.VNNMPDLNVC(+71.04).K	Y	19.96	1188.53	10	1.4	595.274	2	43.02	145310000		1661200000		3	F3:36229	20190405_SYPu_Einav_9813_with_ATP_SP006.raw	2	1	0	1	0	83	92	Propionamide	C10:Propionamide:1000.00	PEAKS DB
4	14	tr|A0A0C4DGB6|A0A0C4DGB6_HUMAN	K.VPQVSTPTLV.E	Y	19.84	1039.59	10	2.1	520.806	2	48.47			25003000		3	F3:40954	20190405_SYPu_Einav_9813_with_ATP_SP006.raw	1	0	0	1	0	439	448			PEAKS DB
4	15	P02768|ALBU_HUMAN	K.VPQVSTPTLV.E	Y	19.84	1039.59	10	2.1	520.806	2	48.47			25003000		3	F3:40954	20190405_SYPu_Einav_9813_with_ATP_SP006.raw	1	0	0	1	0	439	448			PEAKS DB
2	6	Q9NSY1-2|BMP2K_HUMAN	K.FLNPQKDGVNVVEEEIKK.Y	Y	19.82	2085.11	18	2.1	522.288	4	45.01			1580200		3	F3:38128	20190405_SYPu_Einav_9813_with_ATP_SP006.raw	1	0	0	1	0	206	223			PEAKS DB
2	7	Q9NSY1|BMP2K_HUMAN	K.FLNPQKDGVNVVEEEIKK.Y	Y	19.82	2085.11	18	2.1	522.288	4	45.01			1580200		3	F3:38128	20190405_SYPu_Einav_9813_with_ATP_SP006.raw	1	0	0	1	0	206	223			PEAKS DB
8	12	P13645|K1C10_HUMAN	K.ADLEM(+15.99)QIESLTEELAY.L	Y	19.7	1869.86	16	2.6	935.941	2	71.8			2387800		3	F3:61174	20190405_SYPu_Einav_9813_with_ATP_SP006.raw	1	0	0	1	0	267	282	Oxidation (M)	M5:Oxidation (M):1000.00	PEAKS DB
1	3	Q14677|EPN4_HUMAN	F.PSQVTATSGN(+.98)GDFGDWSAFN(+.98)Q(+.98)AP.S	Y	19.69	2355.98	23	6.6	1179.01	2	62.39			9563200	8470200	3	F3:53380	20190405_SYPu_Einav_9813_with_ATP_SP006.raw	2	0	0	1	1	360	382	Deamidation (NQ)	N10:Deamidation (NQ):61.82;N20:Deamidation (NQ):76.73;Q21:Deamidation (NQ):74.24	PEAKS DB
1	3	Q14677|EPN4_HUMAN	W.SDPSVNISL.D	Y	19.62	930.466	9	1.4	466.243	2	48.07				330070000	4	F4:40241	20190405_SYPu_Einav_9813_without_ATP_SP005.raw	1	0	0	0	1	478	486			PEAKS DB
1	3	Q14677|EPN4_HUMAN	K.HIHITQATETTTTRHK(+14.02)RT(+79.97)ANPS(+79.97).K	Y	19.44	2674.24	22	-2.7	1338.13	2	19.26			11691000		3	F3:14619	20190405_SYPu_Einav_9813_with_ATP_SP006.raw	1	0	0	1	0	261	282	Methylation(KR); Phosphorylation (STY)	K16:Methylation(KR):0.00;T18:Phosphorylation (STY):5.81;S22:Phosphorylation (STY):5.16	PEAKS DB
1	3	Q14677|EPN4_HUMAN	K.HIH(+15.99)ITQATETTTTRH.K	Y	19.42	1761.88	15	-2	441.477	4	15.87				16824000	4	F4:10908	20190405_SYPu_Einav_9813_without_ATP_SP005.raw	1	0	0	0	1	261	275	Oxidation (HW)	H3:Oxidation (HW):0.00	PEAKS DB
1	3	Q14677|EPN4_HUMAN	K.WDEEW(+15.99)DK.N	Y	19.31	1022.4	7	2.9	512.21	2	22.92			5103000		3	F3:18207	20190405_SYPu_Einav_9813_with_ATP_SP006.raw	1	0	0	1	0	184	190	Oxidation (HW)	W5:Oxidation (HW):45.51	PEAKS DB
1	3	Q14677|EPN4_HUMAN	K.GEFKDEEET.V	Y	19.3	1082.44	9	1.1	542.23	2	16.8			21568000		3	F3:12386	20190405_SYPu_Einav_9813_with_ATP_SP006.raw	1	0	0	1	0	248	256			PEAKS DB
1	3	Q14677|EPN4_HUMAN	I.TQATETTTTR.H	Y	18.92	1108.54	10	0.5	555.278	2	15.11			3037500		3	F3:10694	20190405_SYPu_Einav_9813_with_ATP_SP006.raw	1	0	0	1	0	265	274			PEAKS DB
1	3	Q14677|EPN4_HUMAN	V.QKSVSK(+14.02)TLPSTW.S	Y	18.87	1374.75	12	1.8	459.26	3	27.8			36748000	50609000	4	F4:22609	20190405_SYPu_Einav_9813_without_ATP_SP005.raw	3	0	0	1	2	466	477	Methylation(KR)	K6:Methylation(KR):3.13	PEAKS DB
4	14	tr|A0A0C4DGB6|A0A0C4DGB6_HUMAN	K.Q(-17.03)TALVELVK(+14.02).H	Y	18.87	996.586	9	0.6	499.303	2	62.95				1078100	4	F4:53127	20190405_SYPu_Einav_9813_without_ATP_SP005.raw	1	0	0	0	1	550	558	Pyro-glu from Q; Methylation(KR)	Q1:Pyro-glu from Q:1000.00;K9:Methylation(KR):1000.00	PEAKS DB
4	15	P02768|ALBU_HUMAN	K.Q(-17.03)TALVELVK(+14.02).H	Y	18.87	996.586	9	0.6	499.303	2	62.95				1078100	4	F4:53127	20190405_SYPu_Einav_9813_without_ATP_SP005.raw	1	0	0	0	1	550	558	Pyro-glu from Q; Methylation(KR)	Q1:Pyro-glu from Q:1000.00;K9:Methylation(KR):1000.00	PEAKS DB
2	6	Q9NSY1-2|BMP2K_HUMAN	F.FTLPFGESQVAIC(+71.04).D	Y	18.86	1481.72	13	2.2	741.873	2	64.22				7449500	4	F4:54100	20190405_SYPu_Einav_9813_without_ATP_SP005.raw	1	0	0	0	1	262	274	Propionamide	C13:Propionamide:1000.00	PEAKS DB
2	7	Q9NSY1|BMP2K_HUMAN	F.FTLPFGESQVAIC(+71.04).D	Y	18.86	1481.72	13	2.2	741.873	2	64.22				7449500	4	F4:54100	20190405_SYPu_Einav_9813_without_ATP_SP005.raw	1	0	0	0	1	262	274	Propionamide	C13:Propionamide:1000.00	PEAKS DB
1	3	Q14677|EPN4_HUMAN	Q.STGGSADLF.G	Y	18.49	853.382	9	1.3	427.7	2	37.01			5404500	15244000	3	F3:31058	20190405_SYPu_Einav_9813_with_ATP_SP006.raw	2	0	0	1	1	336	344			PEAKS DB
2	6	Q9NSY1-2|BMP2K_HUMAN	Y.RAPEM(+15.99)INLY.G	Y	18.43	1121.55	9	2.2	561.788	2	44.91			84647000	0	3	F3:38023	20190405_SYPu_Einav_9813_with_ATP_SP006.raw	1	0	0	1	0	230	238	Oxidation (M)	M5:Oxidation (M):1000.00	PEAKS DB
2	7	Q9NSY1|BMP2K_HUMAN	Y.RAPEM(+15.99)INLY.G	Y	18.43	1121.55	9	2.2	561.788	2	44.91			84647000	0	3	F3:38023	20190405_SYPu_Einav_9813_with_ATP_SP006.raw	1	0	0	1	0	230	238	Oxidation (M)	M5:Oxidation (M):1000.00	PEAKS DB
5	11	P04264|K2C1_HUMAN	K.SDQSRLDSEL.K	Y	18.33	1148.53	10	0.1	575.275	2	26.33				4253400	4	F4:20934	20190405_SYPu_Einav_9813_without_ATP_SP005.raw	1	0	0	0	1	247	256			PEAKS DB
8	12	P13645|K1C10_HUMAN	R.AETEC(+71.04)QNTEY.Q	Y	18.23	1257.48	10	1.5	629.752	2	18.63				1346200	4	F4:13796	20190405_SYPu_Einav_9813_without_ATP_SP005.raw	1	0	0	0	1	423	432	Propionamide	C5:Propionamide:1000.00	PEAKS DB
1	3	Q14677|EPN4_HUMAN	A.TSGN(+.98)GDFGDW.S	N	18.21	1055.38	10	1.5	528.702	2	48.52			12723000		3	F3:41174	20190405_SYPu_Einav_9813_with_ATP_SP006.raw	1	0	0	1	0	366	375	Deamidation (NQ)	N4:Deamidation (NQ):1000.00	PEAKS DB
3	10	tr|H0YD52|H0YD52_HUMAN	A.TSGN(+.98)GDFGDW.S	N	18.21	1055.38	10	1.5	528.702	2	48.52			12723000		3	F3:41174	20190405_SYPu_Einav_9813_with_ATP_SP006.raw	1	0	0	1	0	58	67	Deamidation (NQ)	N4:Deamidation (NQ):1000.00	PEAKS DB
1	3	Q14677|EPN4_HUMAN	K.IGSTIDDTISK(+14.02)F.R	Y	18.14	1309.68	12	0.3	655.849	2	56.54			0	28929000	4	F4:47515	20190405_SYPu_Einav_9813_without_ATP_SP005.raw	1	0	0	0	1	208	219	Methylation(KR)	K11:Methylation(KR):1000.00	PEAKS DB
1	3	Q14677|EPN4_HUMAN	F.NQAPSGPVA.S	N	18.13	839.414	9	-0.2	420.716	2	18.23				24553000	4	F4:13253	20190405_SYPu_Einav_9813_without_ATP_SP005.raw	1	0	0	0	1	379	387			PEAKS DB
3	10	tr|H0YD52|H0YD52_HUMAN	F.NQAPSGPVA.S	N	18.13	839.414	9	-0.2	420.716	2	18.23				24553000	4	F4:13253	20190405_SYPu_Einav_9813_without_ATP_SP005.raw	1	0	0	0	1	71	79			PEAKS DB
4	14	tr|A0A0C4DGB6|A0A0C4DGB6_HUMAN	Q.TALVELVK(+14.02).H	Y	18.07	885.553	8	0.3	443.786	2	49.57				26018000	4	F4:41605	20190405_SYPu_Einav_9813_without_ATP_SP005.raw	1	0	0	0	1	551	558	Methylation(KR)	K8:Methylation(KR):1000.00	PEAKS PTM
4	15	P02768|ALBU_HUMAN	Q.TALVELVK(+14.02).H	Y	18.07	885.553	8	0.3	443.786	2	49.57				26018000	4	F4:41605	20190405_SYPu_Einav_9813_without_ATP_SP005.raw	1	0	0	0	1	551	558	Methylation(KR)	K8:Methylation(KR):1000.00	PEAKS PTM
2	6	Q9NSY1-2|BMP2K_HUMAN	N.VVEEEIK.K	Y	17.93	844.454	7	0.7	423.236	2	17.64				46386000	4	F4:12898	20190405_SYPu_Einav_9813_without_ATP_SP005.raw	1	0	0	0	1	216	222			PEAKS DB
2	7	Q9NSY1|BMP2K_HUMAN	N.VVEEEIK.K	Y	17.93	844.454	7	0.7	423.236	2	17.64				46386000	4	F4:12898	20190405_SYPu_Einav_9813_without_ATP_SP005.raw	1	0	0	0	1	216	222			PEAKS DB
1	3	Q14677|EPN4_HUMAN	K.SSGDLVDLFDGTS.Q	N	17.85	1311.58	13	2.3	656.803	2	60.72				2661000	4	F4:51140	20190405_SYPu_Einav_9813_without_ATP_SP005.raw	1	0	0	0	1	322	334			PEAKS DB
1	3	Q14677|EPN4_HUMAN	F.FGSASQPAVELVSGSQSALGPP.P	N	17.85	2085.04	22	-0.7	696.023	3	57.73				2203300	4	F4:48648	20190405_SYPu_Einav_9813_without_ATP_SP005.raw	1	0	0	0	1	393	414			PEAKS DB
3	10	tr|H0YD52|H0YD52_HUMAN	K.SSGDLVDLFDGTS.Q	N	17.85	1311.58	13	2.3	656.803	2	60.72				2661000	4	F4:51140	20190405_SYPu_Einav_9813_without_ATP_SP005.raw	1	0	0	0	1	39	51			PEAKS DB
3	10	tr|H0YD52|H0YD52_HUMAN	F.FGSASQPAVELVSGSQSALGPP.P	N	17.85	2085.04	22	-0.7	696.023	3	57.73				2203300	4	F4:48648	20190405_SYPu_Einav_9813_without_ATP_SP005.raw	1	0	0	0	1	85	106			PEAKS DB
7	39	P17538|CTRB1_HUMAN	W.Q(-17.03)VSLQDK.T	Y	17.75	799.408	7	2.8	400.714	2	22.98			5988400	0	3	F3:18302	20190405_SYPu_Einav_9813_with_ATP_SP006.raw	1	0	0	1	0	48	54	Pyro-glu from Q	Q1:Pyro-glu from Q:1000.00	PEAKS DB
7	38	tr|A0A2R8YCR2|A0A2R8YCR2_HUMAN	W.Q(-17.03)VSLQDK.T	Y	17.75	799.408	7	2.8	400.714	2	22.98			5988400	0	3	F3:18302	20190405_SYPu_Einav_9813_with_ATP_SP006.raw	1	0	0	1	0	48	54	Pyro-glu from Q	Q1:Pyro-glu from Q:1000.00	PEAKS DB
7	41	tr|A0A2R8YG87|A0A2R8YG87_HUMAN	W.Q(-17.03)VSLQDK.T	Y	17.75	799.408	7	2.8	400.714	2	22.98			5988400	0	3	F3:18302	20190405_SYPu_Einav_9813_with_ATP_SP006.raw	1	0	0	1	0	48	54	Pyro-glu from Q	Q1:Pyro-glu from Q:1000.00	PEAKS DB
7	40	Q6GPI1|CTRB2_HUMAN	W.Q(-17.03)VSLQDK.T	Y	17.75	799.408	7	2.8	400.714	2	22.98			5988400	0	3	F3:18302	20190405_SYPu_Einav_9813_with_ATP_SP006.raw	1	0	0	1	0	48	54	Pyro-glu from Q	Q1:Pyro-glu from Q:1000.00	PEAKS DB
1	3	Q14677|EPN4_HUMAN	K.TLPSTW(+15.99)SDPSVN(+.98)ISLDNLLPGMQPSKPQQPSLN.T	Y	17.7	3577.76	33	7	895.458	4	66.42			0		3	F3:56633	20190405_SYPu_Einav_9813_with_ATP_SP006.raw	0	0	0	0	0	472	504	Oxidation (HW); Deamidation (NQ)	W6:Oxidation (HW):1000.00;N12:Deamidation (NQ):7.38	PEAKS DB
4	14	tr|A0A0C4DGB6|A0A0C4DGB6_HUMAN	T.EC(+71.04)C(+71.04)H(+15.99)GDLLEC(+71.04)ADDRADLAK.Y	Y	17.7	2304.98	19	4.3	769.34	3	31.9			3261700		3	F3:26486	20190405_SYPu_Einav_9813_with_ATP_SP006.raw	1	0	0	1	0	268	286	Propionamide; Oxidation (HW)	C2:Propionamide:1000.00;C3:Propionamide:1000.00;H4:Oxidation (HW):1000.00;C10:Propionamide:1000.00	PEAKS DB
4	15	P02768|ALBU_HUMAN	T.EC(+71.04)C(+71.04)H(+15.99)GDLLEC(+71.04)ADDRADLAK.Y	Y	17.7	2304.98	19	4.3	769.34	3	31.9			3261700		3	F3:26486	20190405_SYPu_Einav_9813_with_ATP_SP006.raw	1	0	0	1	0	268	286	Propionamide; Oxidation (HW)	C2:Propionamide:1000.00;C3:Propionamide:1000.00;H4:Oxidation (HW):1000.00;C10:Propionamide:1000.00	PEAKS DB
61	195	Q8TBZ6|TM10A_HUMAN	E.IILEYLETR.D	Y	17.69	1148.64	9	-8.7	575.327	2	68.15			1932900000	3254100000	4	F4:57029	20190405_SYPu_Einav_9813_without_ATP_SP005.raw	4	0	0	2	2	254	262			PEAKS DB
4	14	tr|A0A0C4DGB6|A0A0C4DGB6_HUMAN	K.Q(-17.03)EPERNEC(+71.04)FL.Q	Y	17.62	1317.57	10	2.5	659.795	2	45.05			7591400		3	F3:38157	20190405_SYPu_Einav_9813_with_ATP_SP006.raw	1	0	0	1	0	118	127	Pyro-glu from Q; Propionamide	Q1:Pyro-glu from Q:1000.00;C8:Propionamide:1000.00	PEAKS DB
4	15	P02768|ALBU_HUMAN	K.Q(-17.03)EPERNEC(+71.04)FL.Q	Y	17.62	1317.57	10	2.5	659.795	2	45.05			7591400		3	F3:38157	20190405_SYPu_Einav_9813_with_ATP_SP006.raw	1	0	0	1	0	118	127	Pyro-glu from Q; Propionamide	Q1:Pyro-glu from Q:1000.00;C8:Propionamide:1000.00	PEAKS DB
1	3	Q14677|EPN4_HUMAN	H.IHITQ(+.98)ATETTTTR.H	Y	17.44	1472.75	13	-5.5	491.922	3	18.21			4925600		3	F3:13954	20190405_SYPu_Einav_9813_with_ATP_SP006.raw	1	0	0	1	0	262	274	Deamidation (NQ)	Q5:Deamidation (NQ):1000.00	PEAKS DB
2	6	Q9NSY1-2|BMP2K_HUMAN	L.HQC(+71.04)K(+42.01)TPIIHR.D	Y	17.32	1344.71	10	-0.3	673.364	2	17.31			0		3	F3:12878	20190405_SYPu_Einav_9813_with_ATP_SP006.raw	0	0	0	0	0	170	179	Propionamide; Acetylation (K)	C3:Propionamide:1000.00;K4:Acetylation (K):1000.00	PEAKS DB
2	7	Q9NSY1|BMP2K_HUMAN	L.HQC(+71.04)K(+42.01)TPIIHR.D	Y	17.32	1344.71	10	-0.3	673.364	2	17.31			0		3	F3:12878	20190405_SYPu_Einav_9813_with_ATP_SP006.raw	0	0	0	0	0	170	179	Propionamide; Acetylation (K)	C3:Propionamide:1000.00;K4:Acetylation (K):1000.00	PEAKS DB
74	247	Q08188|TGM3_HUMAN	T.ALRSLGIPS(+79.97)RVITNF.N	Y	17.3	1722.92	15	-9.3	862.462	2	57.66			1332000	848230	4	F4:48601	20190405_SYPu_Einav_9813_without_ATP_SP005.raw	2	0	0	1	1	283	297	Phosphorylation (STY)	S9:Phosphorylation (STY):51.96	PEAKS DB
9	13	P35908|K22E_HUMAN	MSC(+71.04)QISC(+71.04)K.S	Y	17.25	1040.45	8	7.5	521.236	2	47.51			14221000		3	F3:40483	20190405_SYPu_Einav_9813_with_ATP_SP006.raw	1	0	0	1	0	1	8	Propionamide	C3:Propionamide:1000.00;C7:Propionamide:1000.00	PEAKS DB
1	3	Q14677|EPN4_HUMAN	K.SAFPFSDKLGEL.S	Y	17.22	1309.66	12	0.8	655.838	2	59.89				1583000	4	F4:50455	20190405_SYPu_Einav_9813_without_ATP_SP005.raw	1	0	0	0	1	193	204			PEAKS DB
5	11	P04264|K2C1_HUMAN	L.DNLQQEIDF.L	Y	17.1	1120.5	9	0.6	561.262	2	54.54				3152100	4	F4:45830	20190405_SYPu_Einav_9813_without_ATP_SP005.raw	1	0	0	0	1	306	314			PEAKS DB
2	6	Q9NSY1-2|BMP2K_HUMAN	W.ALGC(+71.04)LLY.K	Y	17.07	822.431	7	0.8	412.225	2	55.96				111500000	4	F4:47045	20190405_SYPu_Einav_9813_without_ATP_SP005.raw	1	0	0	0	1	251	257	Propionamide	C4:Propionamide:1000.00	PEAKS DB
2	6	Q9NSY1-2|BMP2K_HUMAN	Y.VNN(+.98)MPDLNVC(+71.04).K	Y	17.07	1189.51	10	2.8	595.767	2	46.49				6663000	4	F4:38788	20190405_SYPu_Einav_9813_without_ATP_SP005.raw	1	0	0	0	1	83	92	Deamidation (NQ); Propionamide	N3:Deamidation (NQ):0.00;C10:Propionamide:1000.00	PEAKS DB
2	7	Q9NSY1|BMP2K_HUMAN	W.ALGC(+71.04)LLY.K	Y	17.07	822.431	7	0.8	412.225	2	55.96				111500000	4	F4:47045	20190405_SYPu_Einav_9813_without_ATP_SP005.raw	1	0	0	0	1	251	257	Propionamide	C4:Propionamide:1000.00	PEAKS DB
2	7	Q9NSY1|BMP2K_HUMAN	Y.VNN(+.98)MPDLNVC(+71.04).K	Y	17.07	1189.51	10	2.8	595.767	2	46.49				6663000	4	F4:38788	20190405_SYPu_Einav_9813_without_ATP_SP005.raw	1	0	0	0	1	83	92	Deamidation (NQ); Propionamide	N3:Deamidation (NQ):0.00;C10:Propionamide:1000.00	PEAKS DB
66	814	tr|F5GYE8|F5GYE8_HUMAN	K.ILPSYMSIY.F	Y	16.93	1085.55	9	-2.5	543.782	2	61.52			89497000		3	F3:52424	20190405_SYPu_Einav_9813_with_ATP_SP006.raw	1	0	0	1	0	94	102			PEAKS DB
66	815	Q8N8E3|CE112_HUMAN	K.ILPSYMSIY.F	Y	16.93	1085.55	9	-2.5	543.782	2	61.52			89497000		3	F3:52424	20190405_SYPu_Einav_9813_with_ATP_SP006.raw	1	0	0	1	0	94	102			PEAKS DB
66	1836	tr|J3QQV3|J3QQV3_HUMAN	K.ILPSYMSIY.F	Y	16.93	1085.55	9	-2.5	543.782	2	61.52			89497000		3	F3:52424	20190405_SYPu_Einav_9813_with_ATP_SP006.raw	1	0	0	1	0	94	102			PEAKS DB
2	6	Q9NSY1-2|BMP2K_HUMAN	K.FAK(+14.02)KDC(+71.04)PVSNIN(+.98)N(+.98)SSIPSALPEPM.T	Y	16.9	2645.27	24	-5.2	882.764	3	57.1			4231800		3	F3:48662	20190405_SYPu_Einav_9813_with_ATP_SP006.raw	1	0	0	1	0	318	341	Methylation(KR); Propionamide; Deamidation (NQ)	K3:Methylation(KR):0.00;C6:Propionamide:1000.00;N12:Deamidation (NQ):32.28;N13:Deamidation (NQ):28.36	PEAKS DB
2	7	Q9NSY1|BMP2K_HUMAN	K.FAK(+14.02)KDC(+71.04)PVSNIN(+.98)N(+.98)SSIPSALPEPM.T	Y	16.9	2645.27	24	-5.2	882.764	3	57.1			4231800		3	F3:48662	20190405_SYPu_Einav_9813_with_ATP_SP006.raw	1	0	0	1	0	318	341	Methylation(KR); Propionamide; Deamidation (NQ)	K3:Methylation(KR):0.00;C6:Propionamide:1000.00;N12:Deamidation (NQ):32.28;N13:Deamidation (NQ):28.36	PEAKS DB
2	6	Q9NSY1-2|BMP2K_HUMAN	Y.GGKPITTK(+42.01).A	Y	16.83	842.486	8	1.2	422.253	2	21.49			1390500		3	F3:16883	20190405_SYPu_Einav_9813_with_ATP_SP006.raw	1	0	0	1	0	239	246	Acetylation (K)	K8:Acetylation (K):38.32	PEAKS DB
2	7	Q9NSY1|BMP2K_HUMAN	Y.GGKPITTK(+42.01).A	Y	16.83	842.486	8	1.2	422.253	2	21.49			1390500		3	F3:16883	20190405_SYPu_Einav_9813_with_ATP_SP006.raw	1	0	0	1	0	239	246	Acetylation (K)	K8:Acetylation (K):38.32	PEAKS DB
4	14	tr|A0A0C4DGB6|A0A0C4DGB6_HUMAN	C.C(+71.04)H(+15.99)GDLLEC(+71.04)ADDRADLAK.Y	Y	16.75	2001.89	17	0.3	668.307	3	31.69			5796200		3	F3:26272	20190405_SYPu_Einav_9813_with_ATP_SP006.raw	1	0	0	1	0	270	286	Propionamide; Oxidation (HW)	C1:Propionamide:1000.00;H2:Oxidation (HW):1000.00;C8:Propionamide:1000.00	PEAKS DB
4	15	P02768|ALBU_HUMAN	C.C(+71.04)H(+15.99)GDLLEC(+71.04)ADDRADLAK.Y	Y	16.75	2001.89	17	0.3	668.307	3	31.69			5796200		3	F3:26272	20190405_SYPu_Einav_9813_with_ATP_SP006.raw	1	0	0	1	0	270	286	Propionamide; Oxidation (HW)	C1:Propionamide:1000.00;H2:Oxidation (HW):1000.00;C8:Propionamide:1000.00	PEAKS DB
40	75	Q96RQ3|MCCA_HUMAN	K.C(+71.04)SVNGVASK(+14.02).A	Y	16.69	948.47	9	10.2	475.249	2	15.76			0		3	F3:11326	20190405_SYPu_Einav_9813_with_ATP_SP006.raw	0	0	0	0	0	600	608	Propionamide; Methylation(KR)	C1:Propionamide:1000.00;K9:Methylation(KR):1000.00	PEAKS DB
40	76	tr|E9PHF7|E9PHF7_HUMAN	K.C(+71.04)SVNGVASK(+14.02).A	Y	16.69	948.47	9	10.2	475.249	2	15.76			0		3	F3:11326	20190405_SYPu_Einav_9813_with_ATP_SP006.raw	0	0	0	0	0	491	499	Propionamide; Methylation(KR)	C1:Propionamide:1000.00;K9:Methylation(KR):1000.00	PEAKS DB
40	77	tr|F5GYT8|F5GYT8_HUMAN	K.C(+71.04)SVNGVASK(+14.02).A	Y	16.69	948.47	9	10.2	475.249	2	15.76			0		3	F3:11326	20190405_SYPu_Einav_9813_with_ATP_SP006.raw	0	0	0	0	0	450	458	Propionamide; Methylation(KR)	C1:Propionamide:1000.00;K9:Methylation(KR):1000.00	PEAKS DB
40	80	tr|E9PG35|E9PG35_HUMAN	K.C(+71.04)SVNGVASK(+14.02).A	Y	16.69	948.47	9	10.2	475.249	2	15.76			0		3	F3:11326	20190405_SYPu_Einav_9813_with_ATP_SP006.raw	0	0	0	0	0	553	561	Propionamide; Methylation(KR)	C1:Propionamide:1000.00;K9:Methylation(KR):1000.00	PEAKS DB
8	12	P13645|K1C10_HUMAN	Q.SLEASLAETEGRY.C	Y	16.67	1424.68	13	1.7	475.903	3	42.57				706080	4	F4:35455	20190405_SYPu_Einav_9813_without_ATP_SP005.raw	1	0	0	0	1	388	400			PEAKS DB
5	11	P04264|K2C1_HUMAN	L.KNMQDM(+15.99)VEDY.R	Y	16.46	1287.51	10	1.3	644.766	2	23.22			4791200	7642200	4	F4:18169	20190405_SYPu_Einav_9813_without_ATP_SP005.raw	2	0	0	1	1	257	266	Oxidation (M)	M6:Oxidation (M):14.84	PEAKS DB
1	3	Q14677|EPN4_HUMAN	E.L(+42.01)S(+79.97)DKIGS(+79.97)TIDDTISKF.R	Y	16.33	1940.84	16	5.9	647.961	3	68.7			324140		3	F3:58551	20190405_SYPu_Einav_9813_with_ATP_SP006.raw	1	0	0	1	0	204	219	Acetylation (N-term); Phosphorylation (STY)	L1:Acetylation (N-term):1000.00;S2:Phosphorylation (STY):13.13;S7:Phosphorylation (STY):14.02	PEAKS DB
1	3	Q14677|EPN4_HUMAN	F.ADFGSAAASGSFPS.Q	Y	16.28	1270.55	14	-0.9	636.283	2	40.98				10230000	4	F4:33907	20190405_SYPu_Einav_9813_without_ATP_SP005.raw	1	0	0	0	1	348	361			PEAKS DB
1	3	Q14677|EPN4_HUMAN	F.KDEEETV.T	Y	16.15	848.376	7	0.4	425.197	2	15.4			2989500		3	F3:11042	20190405_SYPu_Einav_9813_with_ATP_SP006.raw	1	0	0	1	0	251	257			PEAKS DB
77	168	Q4KWH8-2|PLCH1_HUMAN	R.RTAS(+79.97)APAK.G	Y	16.15	880.417	8	6.9	441.221	2	18.32				57148000	4	F4:13554	20190405_SYPu_Einav_9813_without_ATP_SP005.raw	1	0	0	0	1	882	889	Phosphorylation (STY)	S4:Phosphorylation (STY):14.04	PEAKS DB
77	169	tr|A0A2U3TZV8|A0A2U3TZV8_HUMAN	R.RTAS(+79.97)APAK.G	Y	16.15	880.417	8	6.9	441.221	2	18.32				57148000	4	F4:13554	20190405_SYPu_Einav_9813_without_ATP_SP005.raw	1	0	0	0	1	912	919	Phosphorylation (STY)	S4:Phosphorylation (STY):14.04	PEAKS DB
77	170	Q4KWH8|PLCH1_HUMAN	R.RTAS(+79.97)APAK.G	Y	16.15	880.417	8	6.9	441.221	2	18.32				57148000	4	F4:13554	20190405_SYPu_Einav_9813_without_ATP_SP005.raw	1	0	0	0	1	920	927	Phosphorylation (STY)	S4:Phosphorylation (STY):14.04	PEAKS DB
107	129	Q9Y697|NFS1_HUMAN	K.GVGAIYIR.R	Y	16.13	847.492	8	-0.1	424.755	2	30.01				22924000	4	F4:24388	20190405_SYPu_Einav_9813_without_ATP_SP005.raw	1	0	0	0	1	264	271			PEAKS DB
1	3	Q14677|EPN4_HUMAN	K.WDEEWDKN.K	Y	16.09	1120.45	8	0.2	561.233	2	28.08			23491000000	20544000000	4	F4:22513	20190405_SYPu_Einav_9813_without_ATP_SP005.raw	2	0	0	1	1	184	191			PEAKS DB
4	14	tr|A0A0C4DGB6|A0A0C4DGB6_HUMAN	D.LLEC(+71.04)ADDR.A	Y	16.09	1004.46	8	-0.3	503.239	2	18.99				2398400	4	F4:14120	20190405_SYPu_Einav_9813_without_ATP_SP005.raw	1	0	0	0	1	274	281	Propionamide	C4:Propionamide:1000.00	PEAKS DB
4	15	P02768|ALBU_HUMAN	D.LLEC(+71.04)ADDR.A	Y	16.09	1004.46	8	-0.3	503.239	2	18.99				2398400	4	F4:14120	20190405_SYPu_Einav_9813_without_ATP_SP005.raw	1	0	0	0	1	274	281	Propionamide	C4:Propionamide:1000.00	PEAKS DB
26	126	Q15513|SPHAR_HUMAN	F.M(-48.00)IDLQAAH.F	Y	16.08	849.434	8	0.9	425.727	2	23.31			7124900	8025200	4	F4:18146	20190405_SYPu_Einav_9813_without_ATP_SP005.raw	2	0	0	1	1	55	62	Dethiomethyl	M1:Dethiomethyl:1000.00	PEAKS DB
4	14	tr|A0A0C4DGB6|A0A0C4DGB6_HUMAN	K.C(+71.04)C(+71.04)TESLVN.R	Y	16.07	1009.42	8	1	505.72	2	23.18			105480000		3	F3:18338	20190405_SYPu_Einav_9813_with_ATP_SP006.raw	1	0	0	1	0	500	507	Propionamide	C1:Propionamide:1000.00;C2:Propionamide:1000.00	PEAKS DB
4	15	P02768|ALBU_HUMAN	K.C(+71.04)C(+71.04)TESLVN.R	Y	16.07	1009.42	8	1	505.72	2	23.18			105480000		3	F3:18338	20190405_SYPu_Einav_9813_with_ATP_SP006.raw	1	0	0	1	0	500	507	Propionamide	C1:Propionamide:1000.00;C2:Propionamide:1000.00	PEAKS DB
1	3	Q14677|EPN4_HUMAN	A.TETTTTRHKRTANPSK.T	Y	15.88	1827.96	16	1.1	610.329	3	15.09				2934300	4	F4:10390	20190405_SYPu_Einav_9813_without_ATP_SP005.raw	1	0	0	0	1	268	283			PEAKS DB
2	6	Q9NSY1-2|BMP2K_HUMAN	R.AGQVVNQMNK.K	Y	15.86	1087.54	10	0.9	544.782	2	16.77				4376300	4	F4:12004	20190405_SYPu_Einav_9813_without_ATP_SP005.raw	1	0	0	0	1	135	144			PEAKS DB
2	7	Q9NSY1|BMP2K_HUMAN	R.AGQVVNQMNK.K	Y	15.86	1087.54	10	0.9	544.782	2	16.77				4376300	4	F4:12004	20190405_SYPu_Einav_9813_without_ATP_SP005.raw	1	0	0	0	1	135	144			PEAKS DB
9	13	P35908|K22E_HUMAN	N.VGTRPINLEPIFQGY.I	Y	15.86	1702.9	15	-4.1	852.46	2	64.31				653520	4	F4:54174	20190405_SYPu_Einav_9813_without_ATP_SP005.raw	1	0	0	0	1	218	232			PEAKS DB
1	3	Q14677|EPN4_HUMAN	F.SDK(+42.01)LGELSDK.I	Y	15.83	1132.56	10	0.2	567.29	2	27.87			11598000		3	F3:22773	20190405_SYPu_Einav_9813_with_ATP_SP006.raw	1	0	0	1	0	198	207	Acetylation (K)	K3:Acetylation (K):27.78	PEAKS DB
40	75	Q96RQ3|MCCA_HUMAN	K.AGDSLM(-48.00)VM(+31.99)IAMK.M	Y	15.79	1249.6	12	0.2	625.812	2	15.2			11130000		3	F3:10868	20190405_SYPu_Einav_9813_with_ATP_SP006.raw	1	0	0	1	0	670	681	Dethiomethyl; Dioxidation (M)	M6:Dethiomethyl:20.41;M8:Dioxidation (M):20.41	PEAKS DB
40	76	tr|E9PHF7|E9PHF7_HUMAN	K.AGDSLM(-48.00)VM(+31.99)IAMK.M	Y	15.79	1249.6	12	0.2	625.812	2	15.2			11130000		3	F3:10868	20190405_SYPu_Einav_9813_with_ATP_SP006.raw	1	0	0	1	0	561	572	Dethiomethyl; Dioxidation (M)	M6:Dethiomethyl:20.41;M8:Dioxidation (M):20.41	PEAKS DB
40	77	tr|F5GYT8|F5GYT8_HUMAN	K.AGDSLM(-48.00)VM(+31.99)IAMK.M	Y	15.79	1249.6	12	0.2	625.812	2	15.2			11130000		3	F3:10868	20190405_SYPu_Einav_9813_with_ATP_SP006.raw	1	0	0	1	0	520	531	Dethiomethyl; Dioxidation (M)	M6:Dethiomethyl:20.41;M8:Dioxidation (M):20.41	PEAKS DB
1	3	Q14677|EPN4_HUMAN	V.TATSGN(+.98)GDFGDW.S	N	15.72	1227.47	12	2	614.745	2	48.27				5730100	4	F4:40466	20190405_SYPu_Einav_9813_without_ATP_SP005.raw	1	0	0	0	1	364	375	Deamidation (NQ)	N6:Deamidation (NQ):1000.00	PEAKS DB
3	10	tr|H0YD52|H0YD52_HUMAN	V.TATSGN(+.98)GDFGDW.S	N	15.72	1227.47	12	2	614.745	2	48.27				5730100	4	F4:40466	20190405_SYPu_Einav_9813_without_ATP_SP005.raw	1	0	0	0	1	56	67	Deamidation (NQ)	N6:Deamidation (NQ):1000.00	PEAKS DB
1	3	Q14677|EPN4_HUMAN	S.E(-18.01)RYDPEPK.S	Y	15.6	1014.48	8	0.1	508.248	2	15.84			8786100		3	F3:11375	20190405_SYPu_Einav_9813_with_ATP_SP006.raw	1	0	0	1	0	174	181	Pyro-glu from E	E1:Pyro-glu from E:1000.00	PEAKS DB
2	6	Q9NSY1-2|BMP2K_HUMAN	F.TLPFGESQVAIC(+71.04)D.G	Y	15.59	1449.68	13	2	725.852	2	55.42				3441800	4	F4:46575	20190405_SYPu_Einav_9813_without_ATP_SP005.raw	1	0	0	0	1	263	275	Propionamide	C12:Propionamide:1000.00	PEAKS DB
2	7	Q9NSY1|BMP2K_HUMAN	F.TLPFGESQVAIC(+71.04)D.G	Y	15.59	1449.68	13	2	725.852	2	55.42				3441800	4	F4:46575	20190405_SYPu_Einav_9813_without_ATP_SP005.raw	1	0	0	0	1	263	275	Propionamide	C12:Propionamide:1000.00	PEAKS DB
1	3	Q14677|EPN4_HUMAN	R.KDREDSPER.C	Y	15.55	1130.53	9	2.7	566.277	2	4.22				2578700	4	F4:3549	20190405_SYPu_Einav_9813_without_ATP_SP005.raw	1	0	0	0	1	222	230			PEAKS DB
2	6	Q9NSY1-2|BMP2K_HUMAN	N.K(+14.02)(+42.01)FLN(+.98)PQK(+14.02)DGVNVVEEEIK.K	Y	15.55	2156.14	18	9.6	719.73	3	43.81				1654300	4	F4:36559	20190405_SYPu_Einav_9813_without_ATP_SP005.raw	1	0	0	0	1	205	222	Methylation(KR); Acetylation (N-term); Deamidation (NQ)	K1:Methylation(KR):140.19;K1:Acetylation (N-term):1000.00;N4:Deamidation (NQ):0.00;K7:Methylation(KR):156.90	PEAKS DB
2	7	Q9NSY1|BMP2K_HUMAN	N.K(+14.02)(+42.01)FLN(+.98)PQK(+14.02)DGVNVVEEEIK.K	Y	15.55	2156.14	18	9.6	719.73	3	43.81				1654300	4	F4:36559	20190405_SYPu_Einav_9813_without_ATP_SP005.raw	1	0	0	0	1	205	222	Methylation(KR); Acetylation (N-term); Deamidation (NQ)	K1:Methylation(KR):140.19;K1:Acetylation (N-term):1000.00;N4:Deamidation (NQ):0.00;K7:Methylation(KR):156.90	PEAKS DB
1	3	Q14677|EPN4_HUMAN	K.DQGIN(+.98)IR.Q	Y	15.5	815.414	7	0.8	408.716	2	20.85			3712700		3	F3:16314	20190405_SYPu_Einav_9813_with_ATP_SP006.raw	1	0	0	1	0	123	129	Deamidation (NQ)	N5:Deamidation (NQ):62.26	PEAKS DB
5	11	P04264|K2C1_HUMAN	K.IEISELNR.V	N	15.45	972.524	8	1.3	487.272	2	28.59				25243000	4	F4:22996	20190405_SYPu_Einav_9813_without_ATP_SP005.raw	1	0	0	0	1	396	403			PEAKS DB
9	13	P35908|K22E_HUMAN	K.IEISELNR.V	N	15.45	972.524	8	1.3	487.272	2	28.59				25243000	4	F4:22996	20190405_SYPu_Einav_9813_without_ATP_SP005.raw	1	0	0	0	1	394	401			PEAKS DB
4	14	tr|A0A0C4DGB6|A0A0C4DGB6_HUMAN	R.MPC(+71.04)AEDYL.S	Y	15.39	1011.4	8	1.3	506.712	2	48.9				54572000	4	F4:41123	20190405_SYPu_Einav_9813_without_ATP_SP005.raw	1	0	0	0	1	470	477	Propionamide	C3:Propionamide:1000.00	PEAKS DB
4	15	P02768|ALBU_HUMAN	R.MPC(+71.04)AEDYL.S	Y	15.39	1011.4	8	1.3	506.712	2	48.9				54572000	4	F4:41123	20190405_SYPu_Einav_9813_without_ATP_SP005.raw	1	0	0	0	1	470	477	Propionamide	C3:Propionamide:1000.00	PEAKS DB
1	3	Q14677|EPN4_HUMAN	F.ADFGSAAASG.S	Y	15.33	852.361	10	2.2	427.191	2	20.18				2114200	4	F4:15286	20190405_SYPu_Einav_9813_without_ATP_SP005.raw	1	0	0	0	1	348	357			PEAKS DB
8	12	P13645|K1C10_HUMAN	K.NHEEEMKDLR.N	Y	15.27	1299.59	10	8.3	434.209	3	16.49				0	4	F4:11724	20190405_SYPu_Einav_9813_without_ATP_SP005.raw	0	0	0	0	0	286	295			PEAKS DB
5	11	P04264|K2C1_HUMAN	Y.GGGYGPVC(+71.04)PPGGIQ(+.98)EVTIN.Q	Y	15.22	1885.89	19	7.2	943.962	2	54.23				4348500	4	F4:45483	20190405_SYPu_Einav_9813_without_ATP_SP005.raw	1	0	0	0	1	140	158	Propionamide; Deamidation (NQ)	C8:Propionamide:1000.00;Q14:Deamidation (NQ):31.31	PEAKS DB
2	6	Q9NSY1-2|BMP2K_HUMAN	K.TPIIHRDL.K	Y	15.16	963.55	8	1.4	482.785	2	21.46				49036000	4	F4:16470	20190405_SYPu_Einav_9813_without_ATP_SP005.raw	1	0	0	0	1	174	181			PEAKS DB
2	7	Q9NSY1|BMP2K_HUMAN	K.TPIIHRDL.K	Y	15.16	963.55	8	1.4	482.785	2	21.46				49036000	4	F4:16470	20190405_SYPu_Einav_9813_without_ATP_SP005.raw	1	0	0	0	1	174	181			PEAKS DB
13	35	Q7Z794|K2C1B_HUMAN	R.VDTLTGEVNF.L	Y	15.11	1093.53	10	-0.9	547.774	2	59.35				3486600	4	F4:50025	20190405_SYPu_Einav_9813_without_ATP_SP005.raw	1	0	0	0	1	289	298			PEAKS DB
